# Supplementary material for: The Role of GCN2 Kinase in Mediating the Effects of Amino Acids on Longevity and Feeding Behaviour in Drosophila
Source: Front Aging. 2022 Jun 21;3:944466. doi: 10.3389/fragi.2022.944466 (PMC9261369; doi:10.3389/fragi.2022.944466)
Supplement: Supplementary file 1 [file Table2.XLSX]

## Sheet: DEG tables
ensembl_gene_id	gene_name	wDah_YAA.Rep_1	wDah_YAA.Rep_2	wDah_YAA.Rep_3	wDah_YAAM.Rep_1	wDah_YAAM.Rep_2	wDah_YAAM.Rep_3	wDah_YAAR.Rep_1	wDah_YAAR.Rep_2	wDah_YAAR.Rep_3	wDah_YAAa.Rep_1	wDah_YAAa.Rep_2	wDah_YAAa.Rep_3	GCN2_YAAa.Rep_1	GCN2_YAAa.Rep_2	GCN2_YAAa.Rep_3	GCN2_YAAM.Rep_1	GCN2_YAAM.Rep_2	GCN2_YAAM.Rep_3	GCN2_YAAR.Rep_1	GCN2_YAAR.Rep_2	GCN2_YAAR.Rep_3	GCN2_YAA.Rep_1	GCN2_YAA.Rep_2	GCN2_YAA.Rep_3	log2FoldChange.group_GCN2_YAA_vs_GCN2_YAAa	pvalue.group_GCN2_YAA_vs_GCN2_YAAa	padj.group_GCN2_YAA_vs_GCN2_YAAa	log2FoldChange.group_GCN2_YAA_vs_GCN2_YAAM	pvalue.group_GCN2_YAA_vs_GCN2_YAAM	padj.group_GCN2_YAA_vs_GCN2_YAAM	log2FoldChange.group_GCN2_YAA_vs_GCN2_YAAR	pvalue.group_GCN2_YAA_vs_GCN2_YAAR	padj.group_GCN2_YAA_vs_GCN2_YAAR	log2FoldChange.group_GCN2_YAA_vs_wDah_YAA	pvalue.group_GCN2_YAA_vs_wDah_YAA	padj.group_GCN2_YAA_vs_wDah_YAA	log2FoldChange.group_GCN2_YAA_vs_wDah_YAAa	pvalue.group_GCN2_YAA_vs_wDah_YAAa	padj.group_GCN2_YAA_vs_wDah_YAAa	log2FoldChange.group_GCN2_YAA_vs_wDah_YAAM	pvalue.group_GCN2_YAA_vs_wDah_YAAM	padj.group_GCN2_YAA_vs_wDah_YAAM	log2FoldChange.group_GCN2_YAA_vs_wDah_YAAR	pvalue.group_GCN2_YAA_vs_wDah_YAAR	padj.group_GCN2_YAA_vs_wDah_YAAR	log2FoldChange.group_GCN2_YAAa_vs_wDah_YAA	pvalue.group_GCN2_YAAa_vs_wDah_YAA	padj.group_GCN2_YAAa_vs_wDah_YAA
FBgn0000003	7SLRNA:CR32864	1544.92	1263.71	1163.34	1273.58	1269.21	1283.57	1174.3	1836.64	1415.39	1006.87	1385.54	1506.78	1643.48	1856.96	1895.83	1399.89	1239.35	1401.51	2336.31	1379.42	1194.91	1295.73	1060	1986.98	-0.221721	0.170069	0.398712	0.0556161	0.678706	0.869377	-0.0893403	0.694644	0.798811	0.0385261	0.605822	0.828092	0.0928819	0.577892	0.766657	0.107448	0.401548	0.65865	-0.0108611	0.926332	0.973836	0.432297	6.9708e-06	4.43217e-05
FBgn0000008	a	360.844	388.914	310.251	385.737	375.723	391.927	406.363	414.425	422.538	457.408	434.765	474.895	439.455	411.724	423.738	447.881	426.479	398.972	277.982	421.315	399.736	358.448	381.775	376.709	-0.177771	0.087876	0.259709	-0.170982	0.0801344	0.283927	0.0528627	0.762523	0.850027	0.0454017	0.574001	0.807705	-0.275945	0.00631	0.0342938	-0.0273442	0.756617	0.884512	-0.131716	0.158006	0.39697	0.262052	0.00651744	0.0219749
FBgn0000014	abd-A	90.9277	78.7582	74.9444	71.4634	92.1646	90.2092	68.738	83.3679	69.8304	75.3463	80.2222	93.5482	78.4732	71.7698	90.9855	67.2755	69.2296	89.2964	57.2002	70.5402	63.5977	109.642	157.642	95.1766	0.370435	0.0617278	0.203802	0.415346	0.0313334	0.151021	0.817942	0.00181994	0.00889516	0.200819	0.0505573	0.279153	0.351296	0.0763031	0.229008	0.272719	0.0801409	0.284225	0.459254	0.0210668	0.108444	-0.0168503	0.908172	0.950627
FBgn0000015	Abd-B	42.1684	34.4261	41.5847	44.5304	27.1189	35.6416	34.4209	39.3949	24.2525	35.999	28.6685	36.1502	31.4063	29.3485	43.4419	38.3316	33.6763	31.4814	34.3512	39.8189	37.9553	58.345	66.4185	42.3148	0.349024	0.0813187	0.246302	0.348265	0.0545859	0.221034	0.439525	0.0827513	0.177095	0.112206	0.135085	0.440894	0.440644	0.0487583	0.167513	0.252662	0.0863066	0.296039	0.343691	0.0513103	0.20075	-0.104192	0.53732	0.69698
FBgn0000017	Abl	1601.62	1603.39	1773.27	1453.41	1425.22	1409.21	1596.29	1680.83	1570.62	1660.61	1748.09	1681.88	1630.07	1474.5	1792.03	1618.63	1824.69	1766.55	1241.65	1470.4	1557.05	1679.86	2091.46	1733.67	0.139325	0.214164	0.455716	0.0610978	0.536069	0.786687	0.372114	0.00522838	0.0214197	0.102814	0.202769	0.526423	0.0958755	0.33263	0.568708	0.33877	0.000529087	0.00632063	0.160391	0.099908	0.306475	-0.0137489	0.851996	0.91672
FBgn0000018	abo	151.564	177.165	164.225	168.89	150.618	175.395	178.58	170.017	153.892	160.835	156.854	169.486	136.447	174.665	166.058	156.233	154.437	175.483	269.308	272.323	265.241	176.302	191.479	161.296	0.104571	0.476121	0.713753	0.0835714	0.497444	0.760082	-0.539165	0.00016536	0.00109104	0.0506826	0.539963	0.790782	0.0897842	0.510708	0.717627	0.0749564	0.521439	0.744847	0.0532227	0.662833	0.848195	-0.0329886	0.790999	0.881508
FBgn0000024	Ace	4195.98	3981.73	4130.77	3452.2	3851.86	3795.7	4148.4	4115.6	4096.03	3575.14	3873.09	3791.02	3609.82	3572.76	3492.72	3286.18	3516.66	3659.21	1485.01	2760.54	3039.42	4080.68	3044.35	3908.85	0.0354959	0.749711	0.887165	0.0567496	0.587473	0.819186	0.519639	0.0285883	0.0808598	-0.105565	0.204405	0.52834	-0.0285154	0.801365	0.905076	0.00449601	0.967657	0.986166	-0.135819	0.179773	0.427152	-0.18807	5.92879e-06	3.8122e-05
FBgn0000028	acj6	162.92	163.822	167.079	124.848	152.35	104.874	118.545	148.543	140.935	125.084	133.479	100.091	151.249	138.625	171.414	125.116	138.835	167.337	44.7044	118.803	111.036	160.25	113.419	182.267	-0.0112706	0.940146	0.976899	0.037319	0.780676	0.917206	0.489311	0.0844418	0.179842	-0.0366842	0.628409	0.839653	0.214069	0.224906	0.452679	0.122035	0.346133	0.613756	0.0814756	0.541711	0.768929	-0.0838266	0.485563	0.65338
FBgn0000032	Acph-1	407.245	411.815	369.923	442.389	405.838	391.555	404.166	425.61	382.315	501.745	451.516	473.882	442.892	496.267	424.106	409.689	470.323	427.185	589.631	459.202	435.706	369.155	721.877	372.36	0.0505372	0.752923	0.89001	0.0698901	0.60436	0.829548	0.00603264	0.980947	0.989096	0.0717631	0.316924	0.63906	0.0157867	0.925086	0.963856	0.106713	0.400472	0.65865	0.125431	0.361689	0.629571	0.202142	0.0230218	0.0638201
FBgn0000036	nAChRalpha1	860.296	779.337	830.301	600.143	688.825	665.703	754.364	775.145	758.992	611.393	677.69	643.842	678.163	619.37	691.909	575.268	639.947	733.733	143.746	534.857	556.918	794.213	620.489	786.222	0.116672	0.335367	0.590298	0.127809	0.292042	0.587674	0.544444	0.0670889	0.151377	-0.105985	0.215318	0.542118	0.155345	0.207805	0.43202	0.140782	0.202047	0.468157	-0.0431849	0.680067	0.856504	-0.291512	5.37272e-05	0.000294709
FBgn0000037	mAChR-A	800.613	869.218	840.534	584.145	692.506	786.647	760.172	758.637	795.342	632.936	791.365	712.571	732.506	679.614	695.538	700.786	725.987	685.411	297.712	547.195	594.072	750.591	559.955	812.027	0.00243816	0.988541	0.994951	0.000665918	0.996963	0.999005	0.466542	0.0546993	0.130228	-0.135569	0.144698	0.45383	-0.0118792	0.932268	0.967437	0.033431	0.781517	0.897316	-0.088581	0.458453	0.704474	-0.227619	0.000893268	0.00382117
FBgn0000038	nAChRbeta1	5101.84	5017.23	5416.74	3853.03	4315.16	4310.07	4467.76	4620.6	4461.8	3768.62	4152.45	4203.84	4143.59	3678.85	4051.09	3902.19	4023.21	4223.75	923.068	3304.55	3527.96	5068.72	3736.37	4949.25	0.176017	0.133819	0.339985	0.141933	0.193335	0.473265	0.577911	0.0558052	0.132093	-0.114295	0.180563	0.500502	0.152326	0.206137	0.429627	0.120349	0.268296	0.540353	0.019276	0.85186	0.941414	-0.36796	1.11203e-10	1.28334e-09
FBgn0000039	nAChRalpha2	455.02	439.986	429.13	351.225	403.071	388.409	319.785	378.581	432.286	351.057	360.226	390.694	436.123	427.682	417.776	402.943	399.298	413.595	261.115	311.609	352.218	445.03	366.467	479.913	0.00314215	0.985915	0.994144	0.0621785	0.585754	0.818208	0.463385	0.0111702	0.0392532	-0.0200527	0.803614	0.9229	0.186032	0.162969	0.371171	0.140224	0.229027	0.496795	0.134326	0.295548	0.564771	-0.0289386	0.713697	0.831868
FBgn0000042	Act5C	13309	13412	12584.7	12046.5	12115	12478	11125.3	11455.6	11221.1	13173.6	11194.8	11647.4	12035.1	14072.9	13289	10334.4	12462.8	11326.7	19781.6	13375.7	13187.8	14418	18657.7	14612.3	0.23708	0.0334126	0.132827	0.43216	0.000231902	0.00250681	0.0529099	0.733258	0.829419	0.225089	0.014267	0.131603	0.366254	0.00153367	0.0104483	0.357125	0.000468199	0.00571354	0.463924	1.22307e-05	0.000190571	0.0201483	0.792843	0.882752
FBgn0000043	Act42A	646.729	621.02	647.726	790.277	549.253	630.824	737.047	728.167	712.929	1182.03	927.048	910.473	864.505	1013.51	875.265	814.273	1125.46	898.616	1665.21	779.593	722.584	743.719	1556.88	826.741	0.098685	0.54195	0.764736	0.0582596	0.66335	0.861077	0.00482946	0.987523	0.992646	0.382931	0.0147318	0.134195	0.024479	0.887018	0.945005	0.402189	0.0292876	0.150537	0.300796	0.0704842	0.249083	0.524492	1.58566e-11	1.95677e-10
FBgn0000044	Act57B	49016.2	40881.8	39887.5	28403.2	31591.6	37365.1	29899.7	35484.4	38199.8	34204.9	24230.9	29227.1	28799.5	21333.2	26228.5	29109	26196.3	25329.7	21351.5	23016.7	22871.5	36610	27636.8	44120.4	0.404953	0.00726258	0.0413003	0.343911	0.0126622	0.0759935	0.670292	0.000281785	0.00177138	-0.138535	0.140324	0.447733	0.23641	0.12476	0.313815	0.110174	0.360273	0.625818	0.0469821	0.700667	0.865424	-0.734589	1.19243e-11	1.49128e-10
FBgn0000045	Act79B	30212.4	25068	25602.2	24324.4	23617.2	26615.3	19201.4	20531.2	22961.4	29432.1	24197.3	23897.9	21673.8	24197.6	24378.8	19367.2	17677.5	19249.5	13375.6	17207.8	15208.5	20677.9	16779.6	21544.7	-0.2322	0.0227495	0.101475	0.0531261	0.574938	0.811257	0.372174	0.0131593	0.0446803	-0.395553	0.000253302	0.00596384	-0.362609	0.00262124	0.016478	-0.287301	0.00432846	0.0359278	-0.0718765	0.468028	0.711905	-0.180657	0.0173479	0.050363
FBgn0000046	Act87E	9518.62	10602.3	9723.91	7990.71	8230.15	7786.96	7440.69	7708.22	7485.76	5996.43	6085.29	5946.43	6384.7	5719.67	6291.98	7577.06	6566.37	7251.41	4640.6	5547.18	4912.67	10000.2	7411.42	9543.19	0.503733	2.42441e-05	0.000264227	0.283776	0.0128203	0.0767419	0.836674	1.82647e-07	2.15068e-06	-0.095397	0.247562	0.576247	0.541315	5.20763e-06	5.99367e-05	0.149062	0.145654	0.395178	0.220257	0.0329403	0.149023	-0.676672	1.40084e-28	4.17699e-27
FBgn0000047	Act88F	9895.56	7651.08	6775.44	12415	11450	10779.8	8860.8	10240.2	12039.2	16743.3	11811.3	10741.7	10890.3	8247.15	9780.13	9999.93	9234.35	9274.71	7055.69	6477.92	5323.33	6803.87	5785.58	12700.3	-0.116517	0.468584	0.708277	-0.089181	0.50894	0.768223	0.333846	0.150942	0.275928	0.0156585	0.84529	0.93881	-0.303279	0.129532	0.321303	-0.239857	0.109175	0.338994	-0.143944	0.285681	0.554084	0.202587	0.185762	0.333094
FBgn0000052	Pfas	1112.22	1339	1205.17	3598.3	4337.56	4044.42	4120.02	3972.71	4624.24	3613.29	3879.65	4256.28	4743.87	4357.9	4664.14	6723.22	6922.4	5561.17	7841.17	5062.53	4350.99	1153.41	1553.87	1063.71	-1.85034	1.42343e-33	9.87751e-32	-2.33166	2.14843e-44	2.34722e-42	-2.09795	2.77801e-15	6.89508e-14	0.0209176	0.797563	0.921086	-1.61742	1.67789e-24	8.9972e-23	-1.62237	6.79052e-24	6.76015e-22	-1.71903	3.02556e-27	3.15558e-25	1.92143	8.2479e-159	3.3283e-156
FBgn0000053	Gart	797.348	809.149	895.85	3350.37	3840.64	3880.63	6368.31	5787.45	5516.31	5223.34	3232.53	5350.87	7145.49	4067.63	6985.33	11909.8	11776.6	10190.2	9683.54	5661.26	5946.78	966.417	1290.3	979.336	-2.45528	6.61148e-27	3.43546e-25	-3.38387	2.44984e-134	1.2531e-131	-2.64291	6.23748e-25	2.56108e-23	0.273432	0.0132953	0.125923	-2.05501	2.43472e-21	1.08545e-19	-1.7395	1.83624e-35	2.97707e-33	-2.43011	5.45664e-70	2.10572e-67	2.828	4.63127e-28	1.34774e-26
FBgn0000055	Adh	105974	106451	120783	177833	183285	167165	172754	185936	174313	169486	162346	184285	179041	192023	192112	224773	206607	200643	146706	114770	128628	110262	92895.9	112885	-0.827511	6.31866e-20	2.32476e-18	-1.00523	1.52216e-25	8.78403e-24	-0.241718	0.0908953	0.189832	-0.0630635	0.449466	0.736166	-0.703096	1.64474e-12	3.83531e-11	-0.72671	8.23886e-15	4.43142e-13	-0.739095	8.59295e-18	5.07554e-16	0.76069	1.79526e-26	4.96196e-25
FBgn0000056	Adhr	1225.16	1327.27	1418.82	1691.41	1941.15	1730.59	1794.96	1641.72	1646.09	1742.89	1651.22	2018.99	1877.51	1971.83	1962.45	1935.56	1825.91	1824.24	1266.61	1122.14	1227.43	1232.93	1030.83	1190.76	-0.73807	1.62826e-14	4.27088e-13	-0.674285	7.82427e-13	2.4169e-11	-0.0254315	0.839676	0.902986	-0.151088	0.0692389	0.327799	-0.621998	2.20591e-07	3.1135e-06	-0.589935	2.00721e-08	5.78169e-07	-0.528572	3.71875e-08	8.76658e-07	0.55334	1.17969e-17	2.22105e-16
FBgn0000057	adp	472.146	455.162	538.944	524.774	535.402	550.387	507.535	476.23	541.387	521.014	595.696	553.12	555.214	541.172	514.14	566.23	470.082	521.542	529.55	436.992	476.94	470.945	526.525	478.858	-0.120644	0.233802	0.478195	-0.0685428	0.502	0.763203	0.0625819	0.62964	0.748507	0.00650122	0.933281	0.975053	-0.167924	0.10253	0.274891	-0.096933	0.261869	0.533756	-0.0370247	0.701503	0.865933	0.143568	0.0893994	0.191654
FBgn0000061	al	9.47273	17.905	13.7619	10.622	18.0741	15.945	8.65841	17.8966	15.7033	13.2193	16.0876	11.368	18.3287	17.2366	20.7573	15.5198	11.5828	17.6661	13.8551	7.11957	6.1684	13.6933	15.3506	21.8179	-0.0374163	0.786645	0.906974	0.036865	0.728957	0.894055	0.376993	0.157101	0.283787	0.0250014	0.570451	0.806128	0.0885293	0.564752	0.758128	0.0347407	0.709532	0.859389	0.0448399	0.644868	0.835487	0.149288	0.360001	0.536985
FBgn0000063	Mps1	10.3464	16.9831	9.18571	12.7618	12.064	11.9732	8.6689	6.71934	8.38523	19.853	15.8749	8.27764	16.3119	3.4515	10.3912	18.3775	17.3952	15.3292	34.6796	12.4743	12.3517	16.2805	157.737	14.8229	0.210784	0.0161674	0.0789925	0.127592	0.0577729	0.229724	0.326165	0.108077	0.214927	0.0524554	0.0196832	0.16007	0.220466	0.0410848	0.147096	0.131984	0.0182983	0.109819	1.8057	0.0039955	0.0305118	-0.0439855	0.727795	0.841114
FBgn0000064	Ald1	184210	174473	190252	223307	225056	195374	215999	210415	209982	223718	238452	219011	203847	236110	237878	227091	212605	233480	149453	155383	156565	201279	157772	193050	-0.274327	0.00912634	0.0498561	-0.265805	0.00568943	0.0396763	0.279362	0.0278721	0.0794241	0.00956442	0.934921	0.975432	-0.28843	0.004239	0.0248739	-0.178505	0.0704482	0.265092	-0.194896	0.0374263	0.163011	0.305442	6.90833e-05	0.000371699
FBgn0000071	Ama	5.2996	5.79937	8.46913	8.71577	11.3289	18.3987	5.55044	9.17802	6.44258	2.25978	5.15645	6.35992	6.26644	3.53583	7.09673	11.6734	9.90011	3.62394	15.9871	14.6047	13.5574	9.65586	5.8007	3.19686	0.0141461	0.881375		-0.0359522	0.614748	0.836084	-0.472696	0.0932261	0.19344	-0.0025715	0.930088	0.973738	0.0448489	0.668924	0.829715	-0.0979455	0.184593	0.445829	-0.0157269	0.825735	0.928831	-0.0268445	0.806995	0.890645
FBgn0000075	amd	70.5682	73.5863	65.401	77.5567	91.2986	65.7604	78.7522	66.1161	94.2706	67.152	70.3109	73.8328	79.0823	67.8004	64.0411	84.9417	65.0125	78.9089	59.1729	60.4657	60.6392	58.3203	73.0882	64.3692	-0.067672	0.668875	0.842996	-0.119445	0.389669	0.677526	0.120371	0.552661	0.68555	-0.0300273	0.688423	0.871752	-0.0742886	0.648048	0.814768	-0.117504	0.361436	0.626526	-0.140239	0.311912	0.583089	0.02517	0.869614	0.926657
FBgn0000077	amx	210.971	246.585	253.458	253.58	272.165	237.91	230.172	240.21	217.183	205.567	229.556	204.7	232.476	241.984	214.59	196.309	224.393	196.446	451.369	412.854	386.75	240.002	249.309	246.946	0.0693201	0.569916	0.784232	0.200622	0.0870869	0.297316	-0.697624	3.23396e-07	3.7053e-06	0.0294085	0.715785	0.885012	0.169071	0.166182	0.376424	-0.0284998	0.771966	0.893211	0.0809824	0.454227	0.701707	-0.0206354	0.848254	0.915341
FBgn0000078	Amy-d	9247.97	10185.1	11293.9	19273.6	15648.2	19181.8	21813.8	22182.8	24542.1	35374.9	35726.5	39510	40178.6	35767.2	34263.3	31426.6	28637.4	30223.2	7241.87	6561.57	7048.72	17482.1	12922	14739.5	-1.27183	3.36164e-24	1.57509e-22	-0.982691	3.93803e-17	1.57144e-15	1.12178	1.28098e-13	2.80722e-12	0.495645	3.1596e-05	0.00102779	-1.27546	3.74021e-25	2.09236e-23	-0.204035	0.0767389	0.277732	-0.564493	5.25773e-07	1.04406e-05	1.84641	6.56141e-106	1.20352e-103
FBgn0000079	Amy-p	41576.3	40844.8	35518	89904.9	81586.5	78351.4	91437.2	88165.3	90877.8	130178	121577	131496	98946.8	83197.6	103535	81987.8	70710	83334.9	24064.6	15923.3	17632.6	47013.6	32419.5	41406.6	-1.19097	2.2975e-16	6.80805e-15	-0.932422	3.24195e-11	8.7486e-10	1.04528	1.94256e-06	1.91911e-05	0.0196782	0.808511	0.925118	-1.64853	1.64419e-32	1.35687e-30	-0.991355	5.52401e-13	2.51775e-11	-1.13613	1.04951e-18	6.60339e-17	1.27879	2.76319e-43	1.22532e-41
FBgn0000083	AnxB9	5882.37	5976.36	5762.23	5068.3	5164.24	5478.7	5422.27	6245.34	6626.18	6140.77	5617.97	5791.85	7147.75	6573.34	6656.96	7713.88	6502.68	6727.04	6223.03	5960.31	5741.98	6456.9	5541.49	7251.37	-0.0768783	0.431332	0.678991	-0.104134	0.306136	0.602054	0.124945	0.329505	0.480891	0.0897899	0.240654	0.569214	0.114364	0.273529	0.509001	0.271607	0.00695169	0.0524811	0.0622411	0.54801	0.772711	0.220517	1.71014e-06	1.18846e-05
FBgn0000084	AnxB10	1712.02	1851.65	1677.3	1675.34	1600.56	1745.84	1690.64	1787.41	1703.55	1857.5	1826.89	1805.46	1834.54	2084.53	1810.91	1958.06	1835.53	1913.71	1943.57	1776.6	1687.35	1759.55	1473.9	1752.37	-0.187701	0.0686119	0.219766	-0.180414	0.0430268	0.188104	-0.0720334	0.575582	0.704957	-0.0514944	0.486607	0.759492	-0.133905	0.148454	0.349608	0.00309687	0.972801	0.988214	-0.0465669	0.584426	0.798053	0.138274	0.0426747	0.106183
FBgn0000092	dyw	13.7785	16.0202	9.1746	10.622	12.0494	10.9622	19.4814	13.4224	11.5157	3.30483	10.0548	13.4349	10.1826	8.04376	10.3786	12.4159	18.3394	16.4884	8.65942	8.89946	9.6932	17.1167	10.5031	10.9089	0.0795114	0.527273	0.753053	-0.0555134	0.589753	0.821144	0.20732	0.391541	0.542198	-0.00128342	0.97337	0.989287	0.0831743	0.509857	0.717029	0.0312886	0.723445	0.867538	-0.0325637	0.730785	0.881649	-0.102219	0.477277	0.647168
FBgn0000097	aop	1037.9	1152.35	1100.46	1089.9	1122.3	1072.42	1214.15	1145.79	1168.7	1245.22	1178.94	1374.11	1334.97	1048.11	1289.75	1116.32	1274.97	1261.58	687.832	1027.7	1013.71	1174.47	1253.51	1035.28	-0.0767342	0.511986	0.741996	-0.0708686	0.461664	0.73547	0.335296	0.0539538	0.128848	0.0527009	0.483447	0.757964	-0.126297	0.22375	0.451067	0.0774469	0.369162	0.631293	-0.0211043	0.812968	0.923624	0.160105	0.0641269	0.147142
FBgn0000100	RpLP0	23227.2	23336	23288.1	22758	22745.9	22541.3	18633.1	18744.9	18639.8	22423.1	20546.9	21289.8	20041.1	20084.3	22418.9	18634.8	18069.7	18528.7	29313.2	24099.1	23360.6	19150.7	23447.7	20305.1	0.00130151	0.989799	0.995084	0.165801	0.0373029	0.169733	-0.233678	0.0793174	0.170963	-0.124565	0.0752387	0.34121	-0.0351991	0.677198	0.835795	-0.089723	0.242512	0.512336	0.155249	0.0530787	0.205241	-0.142976	0.00578548	0.0198018
FBgn0000108	Appl	6328.32	6319.36	6390.64	4686.84	5578.68	5378.93	6317.46	6322.7	6163.97	5416.02	6407.55	5464.32	6086.89	5603.11	5996.2	5661.07	6459.78	6514.42	1902.56	4309.54	5116.62	6440.81	5118.15	6680.9	0.0319	0.753106	0.890016	-0.0301629	0.767564	0.911791	0.549943	0.0391225	0.101505	-0.0416578	0.58543	0.815636	0.0618526	0.593458	0.778024	0.193605	0.0718926	0.268126	-0.0350866	0.706433	0.868562	-0.0914819	0.0354103	0.0912857
FBgn0000109	Aprt	232.828	240.285	239.984	318.704	332.177	295.724	317.598	342.982	350.927	334.16	365.778	438.426	292.091	342.254	372.617	312.713	314.008	273.118	909.839	919.41	879.383	245.498	277.93	237.22	-0.343595	0.016994	0.0819719	-0.201504	0.0916264	0.308151	-1.78277	2.79228e-53	3.0236e-51	0.0554424	0.496207	0.76449	-0.524014	0.000563491	0.00436536	-0.249736	0.0292185	0.150249	-0.353793	0.00388728	0.0297442	0.471368	1.59475e-05	9.54327e-05
FBgn0000114	bru1	2089.54	1903.95	2261.4	3001.31	3047.06	2476.51	2177.38	2171.16	2343.61	2773.53	2153.59	2379.87	1997.93	2085.12	1904.02	1845.51	2429.15	2082.93	5134.57	2086.29	1992.74	2330.16	4867.19	2110.34	0.425088	0.0363329	0.14081	0.290614	0.083591	0.292127	0.0171464	0.935695	0.962625	0.174973	0.0621486	0.313644	0.202239	0.271042	0.506236	0.0536865	0.652489	0.826228	0.245896	0.113807	0.330377	-0.0458268	0.50156	0.666361
FBgn0000115	Arl1	387.521	381.659	382.581	420.631	440.808	440.48	415.604	426.162	404.098	416.408	428.332	436.118	445.999	484.924	556.987	463.525	471.032	416.92	872.003	812.52	762.238	414.223	437.089	450.383	-0.166485	0.155929	0.377396	-0.0523965	0.584296	0.81739	-0.851452	1.02861e-12	2.05442e-11	0.138752	0.0745198	0.339034	0.0154723	0.874118	0.939511	0.0117625	0.893065	0.952217	0.0572768	0.532159	0.762502	0.352438	0.00011255	0.000579799
FBgn0000116	Argk	43607.9	44592.1	45672.2	49301.1	46886.8	45099.3	47874.6	49113.2	47985.7	57247.2	60439.1	57853.2	57867.8	63208.5	60027.3	47147.7	45247.5	49785.6	40639.3	39040.4	40264.7	36187.1	33655.1	41318.2	-0.704363	2.7718e-14	7.1844e-13	-0.342176	9.63159e-05	0.00111736	-0.0626731	0.555868	0.688446	-0.235636	0.00222914	0.0347556	-0.65421	3.64799e-13	9.16803e-12	-0.31278	0.00036699	0.0046536	-0.371326	6.77661e-06	0.000110342	0.444069	5.43863e-19	1.09369e-17
FBgn0000117	arm	4749.93	4550.61	4507.37	4471.78	4572.76	4484.16	4662.29	4643.41	4811.11	4783.02	4970.96	4855.15	4957.78	4591.18	4705.88	4972.78	5344.82	4948.9	5982.32	4806.06	4881.56	4761	5212.47	4970.17	0.0580234	0.366134	0.621312	-0.0354244	0.562115	0.80282	-0.0304756	0.801755	0.877118	0.103638	0.043024	0.257426	0.0253666	0.640836	0.809462	0.151191	0.00330495	0.0290084	0.0805675	0.143232	0.374902	0.0589278	0.199113	0.350358
FBgn0000119	arr	634.673	635.155	677.085	756.287	741.039	737.456	812.808	790.805	788.305	888.998	980.338	1009.68	941.893	799.78	940.996	751.159	898.628	879.772	735.184	693.268	688.217	593.948	563.934	588.303	-0.597862	3.13611e-08	5.10153e-07	-0.509056	1.32009e-06	2.08931e-05	-0.229536	0.0264876	0.0762658	-0.129532	0.0650508	0.320128	-0.710241	5.54838e-14	1.49447e-12	-0.323061	2.37932e-05	0.00040667	-0.432663	3.72563e-08	8.76658e-07	0.459584	7.23903e-09	6.9885e-08
FBgn0000120	Arr1	43587.8	41094.8	40663.7	31476.1	36486.9	38200.3	41046	45520	41141.7	31293.4	37255.5	36372.3	39465.1	43579.1	39944.9	41945.5	37902.1	36758.6	31271	27979.9	29506.2	40760.6	29442.3	42616.6	-0.107025	0.364523	0.620209	-0.0407687	0.717717	0.8885	0.336751	0.0365681	0.0965794	-0.0872758	0.290667	0.614815	0.0814202	0.528506	0.731671	0.0676697	0.515834	0.741788	-0.139717	0.215437	0.473356	-0.0133556	0.806467	0.890419
FBgn0000121	Arr2	58700.8	55979.4	54893.4	43560.8	48310.1	50852.6	50293.5	56307.1	51238.8	36489.7	45467.6	42684.8	40321.2	44331.5	41594.1	47390.3	42561.8	41157.3	35601.5	30434.4	34036.3	51376.5	38506.7	55461	0.166546	0.161881	0.387356	0.118044	0.325911	0.62045	0.527746	0.00172628	0.00851574	-0.145788	0.107686	0.397205	0.185606	0.169358	0.381243	0.0301537	0.783315	0.89825	-0.09198	0.397784	0.660083	-0.402334	1.7124e-14	2.63074e-13
FBgn0000139	ash2	681.987	658.5	642.113	583.185	618.12	540.516	559.409	565.731	565.488	510.739	598.881	588.036	564.709	537.859	508.429	539.372	499.968	505.54	472.551	413.592	445.691	659.734	629.079	622.274	0.216288	0.0229382	0.101985	0.27809	0.00127134	0.0111074	0.535556	5.12188e-06	4.7459e-05	-0.0428679	0.512477	0.775232	0.148648	0.140524	0.336934	0.128874	0.135601	0.380453	0.163697	0.0397124	0.169625	-0.268495	0.000269772	0.00129341
FBgn0000140	asp	7.75042	2.8271	7.33968	40.3636	1.00412	2.98969	2.1646	2.23707	2.09377	60.5885	9.04928	34.104	15.2739	5.74554	5.18932	8.27723	56.9485	3.53322	138.551	5.33967	7.0496	6.84666	958.203	7.79209	0.0855406			0.0459446			0.111277			3.44635			0.0783459			0.0363885			5.96588			0.0769767	0.499671	0.665417
FBgn0000146	aub	32.6532	18.9291	23.8024	121.889	12.0234	6.0053	25.0009	15.7274	15.7714	194.563	22.0726	109.309	46.7388	24.0791	22.5846	18.7046	157.955	14.1023	475.238	26.6406	27.2581	16.3314	597.381	28.7684	0.192393			0.0412155			0.0207069			0.0468937			0.0445264	0.527751	0.730974	0.0385666			2.35742			0.133511	0.430503	0.604392
FBgn0000147	aurA	28.4182	13.1931	9.1746	13.8086	12.0494	4.98281	12.9876	16.778	15.7033	34.1499	12.0657	17.5687	15.2739	11.4911	15.568	11.3812	19.3046	5.8887	67.5434	15.1291	12.3368	15.405	213.293	21.0387	0.248921			0.150727			0.220975			0.0461521			0.192724			0.138043			0.1485			-0.0613182	0.666402	0.800106
FBgn0000150	awd	5966.48	5892.53	5477.27	6725.49	6094.87	6287.78	5437.31	5958.07	5812.15	7038.56	5762.93	6285.55	6223.65	7350.97	6416.37	6339.9	6296.74	6030.45	11581.4	8554.92	8288.06	5486.25	7235.05	5887.93	-0.0948177	0.398378	0.650554	-0.00627049	0.923148	0.973679	-0.524643	0.00258423	0.0119676	0.0687153	0.383845	0.69116	-0.0373579	0.739574	0.872012	-0.0199985	0.834376	0.924198	0.0965452	0.332555	0.602597	0.211661	0.00161529	0.00648149
FBgn0000152	Axs	423.689	406.16	399.095	430.191	369.515	385.669	392.875	357.931	347.566	387.766	384.092	358.609	371.666	341.285	389.199	376.614	336.865	349.789	300.482	329.28	293.439	408.232	359.528	373.241	0.0385085	0.735431	0.880331	0.0786441	0.443937	0.721349	0.31969	0.0167958	0.0541476	-0.075868	0.326867	0.646564	0.0058635	0.957609	0.979151	-0.0323732	0.746053	0.878563	0.0461819	0.651533	0.839924	-0.139686	0.102929	0.213037
FBgn0000153	b	3671.45	3856.82	3771.96	4286.82	4304.84	3946.65	4046.59	4437.8	4284.58	5372.41	5294.71	5506.19	5297.78	4865.81	5640.63	4509.61	4196.04	4934.66	3374.71	2751.96	2967.41	3026.31	2762.47	3322.08	-0.781271	3.23877e-15	8.96713e-14	-0.559923	1.24321e-08	2.57166e-07	0.0371499	0.78257	0.863916	-0.277682	0.000348095	0.0078174	-0.819927	4.80139e-21	2.10034e-19	-0.421707	1.8287e-06	4.00029e-05	-0.463008	6.87812e-08	1.55523e-06	0.488468	7.01025e-17	1.25727e-15
FBgn0000157	Dll	193.845	222.319	211.095	157.693	183.118	174.579	201.382	210.861	220.566	192.889	220.922	205.59	241.08	240.036	200.304	241.988	228.524	183.005	103.276	177.041	164.835	229.474	175.918	229.819	-0.0814073	0.573556	0.787141	-0.0299539	0.815588	0.932504	0.437214	0.0591662	0.137836	0.0082208	0.919266	0.969894	0.0223014	0.879224	0.941288	0.216482	0.105594	0.332055	0.00513001	0.96799	0.98851	0.128877	0.247346	0.411201
FBgn0000163	baz	1498.9	1662.75	1525.67	1631.52	1485.53	1521.51	1692.33	1611.24	1501.51	1626.88	1705.21	1744.73	1731.85	1530.92	1606.39	1492.88	1629.69	1679.28	1349.04	1396.85	1394.24	1597.21	1528.34	1440.22	-0.0938564	0.258205	0.507698	-0.071936	0.349322	0.644765	0.172844	0.0407575	0.104763	-0.0304426	0.636506	0.845225	-0.153099	0.0356904	0.133064	-0.00830948	0.90594	0.958023	-0.0646486	0.397088	0.659209	0.0672365	0.305785	0.478273
FBgn0000173	ben	2791.05	2718.73	2690.98	2683.45	2512.84	2718.15	2613.2	2879.67	2723.79	2761.33	2852.06	2443.56	2557.15	2938.88	2810.69	2812.65	2696.22	2783.71	1972	2796.37	2875.27	2523.5	2747.76	2792.27	-0.0457499	0.576817	0.788261	-0.0438929	0.480942	0.747622	0.102297	0.509992	0.651197	-0.0210218	0.701195	0.87813	-0.00458195	0.953667	0.976579	0.0376938	0.567583	0.774145	-0.0221083	0.74777	0.890906	0.0294989	0.608738	0.754519
FBgn0000179	bi	199.701	216.731	235.31	201.575	200.809	203.064	194.617	294.967	207.032	173.493	200.946	202.575	216.217	166.243	201.589	206.406	239.968	217.665	94.56	155.61	211.688	260.353	177.837	270.888	0.177696	0.274966	0.527049	0.0508339	0.701805	0.880425	0.468933	0.0752934	0.164611	0.0426805	0.58648	0.816415	0.205379	0.219072	0.445636	0.141728	0.276722	0.54991	0.0154793	0.917983	0.971128	-0.123778	0.297692	0.46864
FBgn0000180	bib	134.341	106.487	84.4063	106.22	97.3995	88.694	91.9956	116.328	80.6102	77.1126	82.449	116.78	105.899	95.376	100.327	98.2921	125.48	104.819	70.1413	99.6739	86.3576	76.1691	81.6008	107.531	-0.114673	0.472185	0.710957	-0.173479	0.231239	0.523024	0.0665018	0.757105	0.846036	-0.0720531	0.321371	0.642861	-0.0350264	0.832739	0.919594	-0.0599855	0.62791	0.81092	-0.0530043	0.683634	0.857944	-0.0693976	0.642542	0.78172
FBgn0000181	bic	6460.51	6433.2	6424.88	8052.13	7721.14	6971.18	5671.61	6008.77	6168.98	7343.87	6220.24	6754.55	6423.79	6291.54	6666.02	6883.11	6694.05	6362.57	12840.9	9549.79	9025.72	6507.74	9536.37	6952.34	0.202855	0.116	0.311337	0.155497	0.191393	0.471355	-0.362323	0.0532156	0.127554	0.161859	0.0920453	0.369891	0.142321	0.280027	0.516631	0.0187286	0.852618	0.932878	0.305817	0.0163222	0.0894705	0.0166743	0.65685	0.793675
FBgn0000182	BicC	4.39135	0	3.41815	118.315	1.26835	0	12.5006	2.19383	0.975088	186.686	6.90227	100.912	23.1478	5.80597	4.83342	2.02931	122.331	0	633.049	3.89925	1.72833	4.78283	2647.39	8.37138	0.0673375			0.0238287			0.0607139			0.0134139			0.0572026			0.0196526			5.32232			0.175238	0.0650872	0.148922
FBgn0000183	BicD	1781.59	1802.97	1784.47	1873.86	1886.99	1833.69	1911.04	1860.04	1954.28	1996.34	2005.45	1992.97	1980.85	1711.36	1991.95	1917.96	2076.65	2181.42	1624.1	1644.39	1676.68	1936.05	2519.62	1881.85	0.125205	0.307853	0.564567	0.0244226	0.826485	0.938256	0.366459	0.00557041	0.0225367	0.167572	0.0687716	0.327799	0.0628415	0.581203	0.769033	0.155349	0.144462	0.393825	0.119788	0.271504	0.539791	0.0906566	0.153138	0.288319
FBgn0000206	boss	1615.53	1561.5	1586.29	1271.45	1474.05	1456.97	1671.07	1699.06	1639.42	1264.65	1500.17	1471.64	1330.87	1468.56	1437.44	1354.36	1421.78	1332.03	1182.88	974.491	1080.35	1527.66	1119.79	1482.06	-0.036148	0.763327	0.896052	0.000892312	0.994905	0.998533	0.347216	0.0382236	0.0997119	-0.130604	0.138958	0.445443	-0.0351647	0.784399	0.897678	-0.00813793	0.940352	0.974261	-0.22993	0.0441374	0.182362	-0.153746	0.00600789	0.0204474
FBgn0000212	brm	1301.16	1307.22	1308.04	1318.16	1315.74	1332.67	1322.33	1248.59	1286.77	1379.74	1560.64	1359.46	1330.52	1313.44	1273.55	1417.14	1406.85	1368.91	1633.25	1785.8	1832.47	1305.39	1673.63	1285.87	0.0985357	0.392411	0.644795	0.0145826	0.890594	0.960352	-0.246055	0.0573754	0.134918	0.0781668	0.334956	0.653169	-0.0162915	0.889946	0.945911	0.0940253	0.357349	0.623164	0.119392	0.269568	0.537418	0.0162783	0.756169	0.85892
FBgn0000221	brn	66.3091	74.447	63.3047	59.4832	59.243	61.7868	67.1027	91.7199	69.0945	52.8772	50.2738	66.1411	56.0045	73.543	65.7314	85.8763	93.6272	80.0864	119.5	84.5448	82.8328	71.0341	92.9118	91.9467	0.230796	0.187362	0.421988	-0.0147724	0.909634	0.967771	-0.0933215	0.661716	0.77496	0.113112	0.186408	0.507681	0.418137	0.0399779	0.144109	0.330331	0.0427075	0.191956	0.080983	0.543033	0.76997	-0.0365347	0.813082	0.894265
FBgn0000228	Bsg25D	985.929	1050.95	1044.4	1087.2	1058.76	1080	1070.59	990.861	1035.4	928.3	984.349	960.476	1051.97	929.127	1028.3	1061	1091.09	1062.83	897.039	867.859	845.931	1030.13	1110.62	1026.32	0.0616936	0.486738	0.720675	-0.0263803	0.702531	0.880844	0.305745	0.000499982	0.00291876	0.0329268	0.597236	0.822467	0.126931	0.0895362	0.252875	-0.0117448	0.858894	0.936188	0.0318806	0.671405	0.852941	-0.0202645	0.760119	0.861846
FBgn0000229	bsk	1823.96	1718.05	1778.6	1457.08	1596.66	1541.82	1742.06	1703.88	1703.8	1521.3	1574.23	1443.11	1551.4	1648.57	1634.85	1485.86	1530.42	1406.3	1018.53	1481.04	1602.03	1729.52	1444.31	1710.84	0.00680667	0.939449	0.976622	0.12001	0.190791	0.471032	0.249701	0.166443	0.295699	-0.0935839	0.206866	0.531253	0.091082	0.349957	0.58497	0.0869232	0.33009	0.600447	-0.0653261	0.437892	0.690981	-0.123944	0.0177954	0.0514769
FBgn0000233	btd	29.2794	21.6744	15.5968	16.9952	16.0659	16.9416	15.1522	14.541	20.9377	19.829	22.1205	27.9033	14.2557	20.684	12.1084	20.6931	18.3394	21.1993	20.7826	23.1386	20.2676	15.405	21.8141	16.3634	0.0405992	0.767337	0.897875	-0.0423318	0.710828	0.885152	-0.117133	0.624186	0.744226	-0.0309572	0.521806	0.781839	-0.138375	0.406985	0.63481	0.0243445	0.810098	0.912008	0.0172761	0.870948	0.950279	-0.159028	0.338667	0.514352
FBgn0000239	bur	1809.72	1841.81	1842.88	2231.11	2134.24	2106.75	2101.76	2000.64	2139.98	2419.58	2277.64	2463.89	2316.17	2219.51	2283.9	2181.88	2235.8	2167.95	2439.32	2990.5	2591.66	2011.86	2445.26	1940.63	-0.0880784	0.381721	0.63505	-0.0414942	0.659191	0.85839	-0.269742	0.0373046	0.0979732	0.170087	0.0431346	0.257644	-0.154374	0.129158	0.320898	-0.00273062	0.976296	0.989531	0.0318064	0.737846	0.88594	0.321075	4.64168e-12	5.97789e-11
FBgn0000241	bw	202.943	188.204	207.05	169.709	231.62	184.101	257.22	247.96	213.26	211.207	200.808	249.739	254.202	346.536	248.732	253.129	235.18	267.595	268.348	169.79	211.861	160.667	156.816	183.631	-0.675312	0.000344925	0.00297776	-0.533353	0.000174909	0.00192588	-0.270593	0.185659	0.319957	-0.154461	0.104649	0.392475	-0.339786	0.0267978	0.108363	-0.131403	0.299312	0.570619	-0.435034	0.00292542	0.0234054	0.480786	0.0002798	0.00133831
FBgn0000244	by	3281.04	3384.81	3482.69	3222.48	3300.48	3143.68	3311.53	3108.8	3343.59	2848.76	3052.86	3022.09	3246.99	2907.74	3043.46	3528.82	3308.61	3374.11	2575.71	3025.54	2924.01	3641.14	2724.75	3365.04	0.0629451	0.563517	0.780495	-0.0625538	0.535182	0.786271	0.209291	0.153057	0.278917	-0.038919	0.617502	0.835586	0.105048	0.34937	0.584352	0.0191243	0.848214	0.930755	-0.00162964	0.980923	0.990678	-0.124198	0.0208799	0.0588389
FBgn0000246	c(3)G	141.937	126.91	150.295	123.832	123.116	129.2	72.8773	105.669	102.056	162.747	85.8934	109.056	82.707	83.1502	76.4912	86.3064	182.372	85.222	175.795	199.228	229.374	103.214	427.099	132.346	0.857441	0.0104401	0.0556074	0.156556	0.148372	0.41134	0.0683913	0.775242	0.859082	0.053912	0.232422	0.562651	0.262123	0.133821	0.327504	0.155901	0.13514	0.379862	0.32121	0.0309975	0.142858	-0.710425	1.04283e-05	6.42795e-05
FBgn0000247	ca	1570.73	1750.25	1601.69	1804.38	1785.35	1736.17	1720.99	1635.26	1748.8	1709.8	1924.25	1940.76	1936.56	1620.02	1974.59	1919.41	1952.07	1902.15	1604.55	1658.69	1647.18	1673.96	1639.61	1662.22	-0.144863	0.121437	0.319627	-0.214822	3.49353e-05	0.000446631	0.0553056	0.443513	0.591905	0.0134742	0.819108	0.930409	-0.162722	0.0318729	0.1224	-0.0802591	0.119208	0.356564	-0.032881	0.565686	0.783684	0.170745	0.0287662	0.076655
FBgn0000250	cact	3817.85	3737.57	3845.75	4087.8	3852.94	3636.97	3978.06	4080.09	4045.24	3540.43	3447.2	3675.96	3299.59	3452.05	3531.84	3599.17	3371.49	3641.42	3040.25	3821.74	3879.72	3644.64	3949.31	3722.09	0.126878	0.0439281	0.160435	0.0823278	0.164135	0.432252	0.10616	0.372911	0.523888	-0.00974207	0.835568	0.935907	0.0764994	0.189275	0.406873	-0.0176983	0.784211	0.898986	-0.0903153	0.0914711	0.289729	-0.135312	0.0017133	0.00683852
FBgn0000251	cad	40.8642	24.7283	36.9109	81.085	25.8957	20.5606	54.7096	28.8464	30.2391	109.101	40.4989	67.165	50.4214	48.6022	41.0411	16.8681	79.6579	24.8482	234.935	2.75415	19.9986	38.8494	775.113	54.4041	0.288977			0.145513			0.110553			2.07105			0.208623			0.122997			1.74605			0.288785	0.130872	0.255209
FBgn0000253	Cam	32217.2	30461.7	33315.5	25841.4	32851.6	31200.9	34631.2	35516.1	35819.7	29634.4	31263.8	31579.5	29856.1	31147.2	32757	29614.8	30670.3	29449.2	7754.7	23442.1	25599.9	29226.3	27443.9	28914.1	-0.133805	0.0175038	0.083731	-0.0724751	0.107261	0.338693	0.442593	0.113361	0.222908	-0.15318	0.00239539	0.0368049	-0.115437	0.0275184	0.110377	-0.048623	0.57534	0.779407	-0.299771	3.97345e-14	1.81105e-12	-0.0191563	0.701937	0.824077
FBgn0000256	capu	1244.24	1154.27	1235.2	1019.98	1039.43	1130.34	1229.23	1267.53	1283.79	1213.07	1409.91	1199.73	1184.17	1267.97	1251.6	1438.9	1313.72	1355.92	890.812	1042.15	1105.89	1249.11	1150.73	1158.23	-0.0603151	0.434809	0.682143	-0.20003	0.00697758	0.0469272	0.250066	0.0379459	0.0991983	-0.0253304	0.681756	0.868362	-0.101098	0.281872	0.518309	0.155934	0.0408823	0.18656	-0.0794087	0.237439	0.501702	0.0374622	0.524448	0.685559
FBgn0000257	car	322.1	359.58	319.965	343.018	324.261	366.632	327.407	326.361	329.433	301.676	300.04	342.185	331.953	342.9	334.173	357.524	326.501	322.773	492.386	387.434	398.034	366.46	397.448	354.355	0.12245	0.26904	0.520238	0.120946	0.240403	0.53253	-0.140658	0.344511	0.496511	0.109454	0.187484	0.507955	0.210416	0.0715891	0.218866	0.103339	0.297533	0.569427	0.160002	0.115021	0.331492	0.0232757	0.79804	0.885686
FBgn0000259	CkIIbeta	2656.65	2491.24	2667.97	2648.57	2564.99	2393	2453.97	2581.19	2513.82	2617.41	2447.01	2461.05	2464.8	2395.56	2489.37	2340.99	2597.12	2434.73	1488.41	3205.78	3213.49	2598.95	3514.38	2569.6	0.201407	0.103723	0.289666	0.184408	0.115176	0.354553	0.121271	0.586168	0.713963	0.0924659	0.283442	0.608438	0.171824	0.160545	0.368026	0.158978	0.155652	0.4091	0.163666	0.151591	0.387541	-0.0747047	0.115992	0.23345
FBgn0000261	Cat	9588.13	9995.69	9520.48	10475.4	10875.6	11390.7	11562.2	11697.6	11231	13400	13386.9	13939.2	12744.6	13473.3	13148	11245.7	11956.3	11884.6	12877.4	10874.2	10783.2	8141.54	8130.18	8088.19	-0.695682	8.27076e-58	1.29544e-55	-0.527933	1.81089e-34	1.46604e-32	-0.451055	4.46133e-05	0.000337734	-0.25079	5.82114e-12	6.3532e-10	-0.745331	1.28687e-82	3.40318e-80	-0.406444	5.15393e-18	3.61061e-16	-0.495033	7.75765e-46	1.57562e-43	0.445354	9.1877e-27	2.58066e-25
FBgn0000273	Pka-C1	5985.59	5853.82	6021.74	6010.52	6155.99	6061.23	5896.43	5672.46	5848.19	5747.21	6081.03	5941.17	6142.32	5531.44	6344.52	5295.88	5595.18	5992.51	1874.1	5353.17	5258.76	6039.11	5269.76	5600.44	-0.0918798	0.260642	0.510171	-0.00365541	0.961068	0.987776	0.317185	0.201406	0.339883	-0.0681315	0.238394	0.567002	-0.07443	0.292727	0.529978	-0.0881632	0.165767	0.422444	-0.037903	0.544969	0.771505	0.0267892	0.654765	0.792024
FBgn0000276	CecA1	3.44463	5.6542	1.83492	12.7464	7.02883	4.98281	9.74071	10.0668	10.4689	7.71126	7.03833	8.26763	2.03653	12.6402	3.45955	9.31189	6.7566	4.71096	4.32971	0	3.5248	4.27916	0	4.67526	-0.0412152	0.501762		-0.0509327	0.333018		0.0126962	0.907407		-0.00353312	0.841308		-0.0976542	0.261012		-0.0528889	0.244799		-0.086625	0.124061	0.346296	0.0595998	0.50911	0.671601
FBgn0000279	CecC	3.44463	1.88473	0.91746	7.4354	6.02471	1.99312	3.2469	5.59268	2.09377	2.20322	1.00548	3.10036	2.03653	6.89465	1.72977	5.17327	4.82615	2.35548	0.865942	2.66984	6.1684	3.42333	0.807929	0.779209	-0.0488638	0.447223		-0.0544854	0.300922		-0.0842396	0.538087		-0.00402493	0.817427		-0.0162989	0.817369		-0.0575997	0.204123		-0.0402821	0.401086		0.0423001	0.57188
FBgn0000283	Cp190	1524.18	1521.52	1538.75	1550.96	1508.3	1441.83	1488.93	1468.66	1518.69	1506.45	1562.86	1413.4	1444.5	1309.82	1549.68	1545.22	1586.08	1510.41	1382.23	1977.33	1932.98	1591.38	2182.85	1515.16	0.237866	0.0864603	0.257386	0.138152	0.253363	0.546082	0.029	0.871513	0.92354	0.118479	0.187734	0.50796	0.193465	0.150108	0.352078	0.184914	0.122235	0.360136	0.188563	0.128736	0.352903	-0.0788539	0.211538	0.366415
FBgn0000286	Cf2	2871.39	2909.57	2881.2	2863.67	2803.92	2774.24	2612.36	2586.57	2580.16	2465.68	2580.3	2491.62	2681.65	2441.93	2397.56	2431.82	2438.78	2572.88	2507.84	3697.28	3419.2	3160.86	2619.45	2945.52	0.18953	0.0426238	0.157244	0.204066	0.0157307	0.0898564	-0.0874172	0.589487	0.716979	0.0081676	0.90305	0.963265	0.19185	0.0298112	0.116756	0.0544294	0.492329	0.72583	0.153482	0.0520814	0.202702	-0.183018	0.00058028	0.00259125
FBgn0000287	salr	597.807	515.909	530.554	466.273	528.293	490.284	488.427	525.466	563.068	539.247	391.768	481.674	511.004	400.976	609.993	486.06	601.024	557.636	339.536	392.841	440.322	558.232	413.42	548.606	-0.00366026	0.979245	0.991745	-0.0843055	0.495769	0.75862	0.362016	0.0451659	0.113145	-0.0563472	0.491931	0.762944	0.0747338	0.616322	0.792258	0.0330393	0.772807	0.893247	-0.0363668	0.756313	0.896747	-0.0930012	0.414966	0.589068
FBgn0000289	cg	2676.48	2707.48	2645.25	2688.35	2663.84	2568.72	2620.86	2556.34	2675.83	2547.3	2544.21	2400.21	2663.1	2401.37	2677.32	2517.26	2543.28	2629.26	1956.19	2491.49	2605.88	2864.19	3009.12	2717.73	0.135244	0.079449	0.242708	0.146133	0.0163696	0.0925666	0.296547	0.0217818	0.0658943	0.0871305	0.100292	0.385579	0.184159	0.00453186	0.0262875	0.123453	0.0371167	0.173626	0.124835	0.0450967	0.184939	-0.0391224	0.456236	0.628106
FBgn0000299	Col4a1	5341.57	5375.98	5259.46	5962.87	6286.06	6091.08	8365.13	7345.44	7788.83	10498.5	12314.1	11045.3	11164.9	12348.5	11913.7	9405.71	12046.6	10593	10935.7	9215.65	9938.27	6842.69	6678.43	6371.11	-0.832013	1.34461e-38	1.17939e-36	-0.669555	3.15309e-11	8.52926e-10	-0.543672	2.02623e-07	2.37577e-06	0.307237	3.97425e-12	4.55013e-10	-0.761974	3.82151e-22	1.78583e-20	0.12692	0.00976788	0.0684067	-0.226312	0.000637825	0.00644899	1.15877	3.06265e-128	7.88861e-126
FBgn0000303	ChAT	489.137	450.451	455.977	412.134	430.767	413.573	511.928	406.028	449.114	405.392	483.634	448.519	465.346	382.653	375.361	367.302	448.832	419.276	404.395	278.553	292.558	470.708	361.952	454.279	0.0476858	0.726659	0.876075	0.0374905	0.756076	0.908794	0.365607	0.0679804	0.15289	-0.0662919	0.4247	0.722033	-0.0502172	0.704581	0.850248	0.035345	0.746664	0.878563	-0.0599989	0.61576	0.818703	-0.154609	0.0987795	0.206533
FBgn0000307	chif	1085.49	1088.65	1100.18	1131.57	1128.94	1148.98	1285.21	1231.35	1202.38	1368.32	1449.99	1350.77	1385.3	1108.67	1345.89	1283.71	1327.97	1344.76	679.046	1094.23	1105.09	1109.04	1847.51	1090.08	0.0450827	0.769229	0.898266	0.0152697	0.907916	0.966857	0.412484	0.0721808	0.159639	0.124503	0.171052	0.488159	-0.035251	0.817662	0.912087	0.152219	0.244024	0.513808	0.074804	0.578289	0.793797	0.230512	0.00378663	0.0137536
FBgn0000308	chic	5857.39	5824.87	5696.29	5417.83	5482.24	5432.68	5396.11	5583.27	5722.45	5775.47	5055.42	5327.24	5331.35	5490.27	4967.1	5321.08	5182.32	4971.66	5104.29	6924.83	6649.64	5873.35	6231	6190.22	0.197161	0.00196948	0.0138154	0.227875	1.36408e-05	0.000185281	0.00812946	0.953058	0.972068	0.0701031	0.0954096	0.376799	0.165841	0.0159641	0.0728331	0.173434	6.82422e-05	0.00103679	0.12857	0.0105317	0.0647853	-0.121196	0.0105908	0.0333279
FBgn0000316	cin	691.825	619.243	650.398	674.254	728.149	689.268	648.541	599.82	670.912	729.477	644.374	669.654	623.612	630.22	765.971	614.735	666.617	581.33	878.6	1077.4	1001.48	644.087	895.23	622.825	0.0691326	0.628612	0.819707	0.147838	0.252726	0.545544	-0.372354	0.0259714	0.0751518	0.0671048	0.424905	0.72204	0.0554131	0.677609	0.836057	0.0408722	0.726198	0.868921	0.121802	0.335244	0.605576	0.0421382	0.620207	0.763963
FBgn0000317	ck	739.386	768.941	725.827	740.321	849.849	791.219	760.801	709.143	831.96	789.725	957.549	872.057	832.776	698.633	779.148	812.315	798.797	799.65	930.193	990.546	957.874	608.226	733.414	628.208	-0.206299	0.0788001	0.241871	-0.266269	0.00678264	0.0458684	-0.492703	6.81763e-06	6.16209e-05	-0.134636	0.0987762	0.382844	-0.382864	0.00143665	0.00987407	-0.221868	0.0313621	0.157178	-0.185172	0.0863113	0.281466	0.0600422	0.43036	0.604392
FBgn0000318	cl	1145.3	1131.43	1180.55	1244.85	1151.66	1181.52	1104.39	1253.66	1106.71	1215.9	1081.22	1155.95	1194.51	1299.68	1187.74	1212.51	1170.7	1149.99	1957.83	1638.82	1510.52	1182	1166.35	1317.98	-0.0127573	0.884392	0.953378	0.0425578	0.585628	0.818208	-0.408821	0.00460456	0.0193301	0.0686942	0.303245	0.625892	0.0743786	0.410168	0.637722	0.0440182	0.575684	0.77946	0.0743367	0.396821	0.65911	0.103134	0.082209	0.180294
FBgn0000319	Chc	7260.75	7506.47	7395.75	7886.85	8410.51	8248.36	8809.94	8505.8	8921	9908.79	10098.6	10262.5	10428.6	9441.58	10440.9	9261.61	9844.25	9723.02	9194.29	8207.05	8243.25	7728.54	7727.99	7336.54	-0.408703	1.90779e-10	3.86635e-09	-0.338386	5.07806e-12	1.48424e-10	-0.128938	0.147197	0.270875	0.0379513	0.334822	0.653169	-0.4115	1.21885e-20	5.25278e-19	-0.0906371	0.0571996	0.232457	-0.194862	1.87241e-05	0.000281153	0.459283	5.37063e-20	1.1327e-18
FBgn0000320	eya	367.861	339.158	330.198	279.866	330.985	333.395	359.183	374.971	345.083	380.424	366.351	366.161	340.214	360.752	349.092	324.81	373.419	334.077	370.078	288.362	281.576	354.913	331.536	339.933	-0.0349731	0.741833	0.882154	-0.0134342	0.895055	0.961524	0.14232	0.377441	0.528101	-0.0105025	0.8889	0.957794	-0.111318	0.27052	0.505666	0.104763	0.31717	0.588741	-0.0583701	0.543331	0.770285	0.0280888	0.751274	0.855993
FBgn0000326	clt	372.881	426.892	439.463	451.435	493.022	487.319	439.414	506.697	429.223	464.879	441.404	503.292	414.433	479.178	465.309	460.421	387.057	447.542	555.934	544.647	535.769	411.656	418.507	415.319	-0.11449	0.282005	0.534099	-0.0502823	0.608558	0.83171	-0.343001	0.000736091	0.00409578	0.00546332	0.943672	0.978748	-0.168897	0.093405	0.25958	-0.165508	0.0588977	0.237116	-0.117065	0.242573	0.508192	0.132596	0.152788	0.28784
FBgn0000330	cm	419.235	462.626	458.843	466.05	409.757	440.308	421.737	398.105	394.018	452.92	447.331	381.564	446.772	470.099	500.661	459.255	443.247	452.904	513.671	466.017	439.808	440.276	412.327	454.253	-0.106458	0.3076	0.564567	-0.0509789	0.57109	0.808565	-0.0750177	0.561765	0.693572	-0.0249727	0.735243	0.892676	0.0192446	0.865967	0.935337	0.00348868	0.971065	0.987822	0.0935346	0.320015	0.590824	0.082287	0.318644	0.491699
FBgn0000337	cn	3.44463	0.942367	4.5873	1.0622	2.00824	2.98969	4.3292	7.82975	4.18754	2.20322	2.01095	2.06691	2.03653	2.29822	1.72977	1.03465	4.82615	4.71096	3.46377	0.889946	2.6436	3.42333	4.84757	3.11684	0.0573613	0.468313		0.0058474	0.924918		0.108462	0.525795		0.00750705	0.75288		0.0712897	0.450944		0.0414269	0.421631		-0.0368245	0.58246		-0.0270996	0.708661
FBgn0000339	cni	1152.17	1096.45	1100.51	1064.96	1072.26	1051.86	997.429	961.597	1030.76	881.15	876.845	1045.44	942.995	1101.67	926.501	976.803	1002.49	947.559	1272.57	1372.94	1307.88	1099.78	1035.49	1094.27	0.10067	0.299284	0.555031	0.125955	0.071105	0.26286	-0.245161	0.00656585	0.0256254	-0.0448775	0.445273	0.733516	0.180794	0.0711434	0.218047	0.029694	0.644073	0.820288	0.105393	0.131105	0.356646	-0.149355	0.0398699	0.10043
FBgn0000346	comt	3180.26	3253.18	3148.96	2454.03	2465.55	2687.21	3084.65	3196.03	3192.73	2886.23	3108.91	2908.02	3227.5	3170.31	3049.63	3004.38	3044.65	2976.21	2101.28	2152.47	2336.86	3246.97	2591.85	3378.08	-0.0380129	0.716732	0.871009	0.0187766	0.838209	0.942279	0.490479	0.000654485	0.00370327	-0.037032	0.630793	0.841105	0.0385869	0.722204	0.861639	0.249237	0.0187112	0.111647	-0.0308333	0.744159	0.889126	-0.00458391	0.915727	0.954635
FBgn0000351	cort	12.1676	7.60858	11.1112	13.9362	9.12055	9.05192	13.1076	13.5464	7.3959	23.317	6.08859	22.9466	14.3874	6.95835	13.966	11.4863	13.638	9.50897	38.3238	6.28717	1.77868	11.2286	195.694	5.24776	0.1485			0.103015			0.204955			0.0383603			0.127039			0.0893755			0.0980768			0.0418821	0.760906	0.86226
FBgn0000352	cos	368.307	404.923	412.556	403.342	388.311	332.609	407.73	400.144	363.006	438.121	432.039	429.604	431.429	334.147	401.015	399.086	419.569	469.576	398.018	369.948	357.506	354.912	666.863	404.115	0.167511	0.31455	0.57032	0.0700484	0.60398	0.829548	0.29221	0.174534	0.305553	0.0768567	0.319403	0.641553	0.0791515	0.633251	0.804247	0.178962	0.194881	0.45924	0.148452	0.289994	0.558705	-0.00850628	0.93112	0.962773
FBgn0000357	Cp18	6.0281	5.6542	5.50476	9.5598	11.0453	11.9587	9.74071	11.1854	5.23443	1278.97	253.38	711.016	340.1	10.342	20.7573	12.4159	5.79138	9.42193	7.79347	14.2391	13.218	8.55833	7.27136	4.67526	-0.259447			-0.0482211	0.562957	0.803113	-0.250252	0.293046	0.442873	0.0111928	0.738122	0.893706	-6.66818	3.9518e-28	2.61268e-26	-0.0817339	0.322979	0.594083	-0.0352911	0.652059	0.839963	3.23361
FBgn0000370	crc	23051	22716.8	22778.1	21561.7	23117.2	22141.9	21490.4	21561.8	21934.8	20967.5	21573.8	21406.8	21230.4	21648.8	22452.6	21024.1	20909.7	20576	21310	23904	24001.3	21636.2	19107.2	22316.4	-0.055985	0.451375	0.693995	0.00527286	0.932349	0.975779	-0.0899149	0.410788	0.560558	-0.102834	0.0967458	0.379747	-0.0252054	0.730696	0.866376	-0.0633432	0.374338	0.635886	-0.0380754	0.559352	0.780352	-0.0554171	0.127632	0.25022
FBgn0000376	crm	437.66	431.028	422.391	440.162	429.847	388.085	395.545	416.598	407.682	374.362	361.556	388.005	388.406	344.223	421.13	410.393	454.508	424.536	439.259	367.011	382.756	481.128	789.806	411.593	0.366967	0.0522361	0.18222	0.211535	0.16177	0.42944	0.424669	0.0592253	0.137889	0.1251	0.149968	0.458781	0.423255	0.0327476	0.124526	0.236617	0.109419	0.339568	0.27655	0.0841235	0.277346	-0.14677	0.0949857	0.200191
FBgn0000377	crn	301.405	311.923	311.019	349.464	375.54	308.934	336.596	343.39	344.425	392.173	331.807	332.772	365.556	342.434	351.144	403.515	392.848	388.655	637.333	499.26	465.273	315.802	424.162	351.423	0.0281955	0.831513	0.929802	-0.0938525	0.425033	0.706344	-0.459346	0.0124078	0.0427237	0.142264	0.127867	0.430842	0.031821	0.817618	0.912087	0.0619011	0.59725	0.791942	0.0686732	0.562445	0.781684	0.198332	0.025822	0.0702001
FBgn0000382	csw	5528.11	5352.58	5320.23	5436.27	5679.65	5604.9	5526.43	5719.18	5545.54	5068.96	5595.63	5165.95	5464.34	5122.49	5095.64	5331.59	5526.36	5457.94	2222.26	4079.24	4464.93	5595.63	5092.4	5426.6	0.0300252	0.638624	0.825693	-0.0232118	0.673732	0.866556	0.520152	0.0199486	0.0618302	-0.00678931	0.891355	0.958759	0.0186272	0.792629	0.900422	-0.0374515	0.497467	0.729331	-0.0530102	0.294883	0.563901	-0.0315961	0.471181	0.641706
FBgn0000384	cta	1046.16	1009.35	1050.19	997.507	1008.64	1009.2	1126.37	983.781	1001.47	1033.23	972.423	1028.45	957.435	1003.96	850.599	839.912	962.813	965.696	721.16	1175.65	1112.64	1029.63	1503.29	931.072	0.217685	0.156997	0.37906	0.219426	0.122425	0.366787	0.183739	0.375886	0.526577	0.0669038	0.421683	0.719919	0.143205	0.352777	0.587497	0.137785	0.277095	0.550262	0.10035	0.440795	0.692789	-0.117483	0.0835948	0.182539
FBgn0000392	cup	25.9334	24.5951	24.866	113.03	29.2307	19.007	22.8152	20.2106	24.1704	181.907	33.3074	92.8495	42.9304	27.684	38.2004	24.9266	132.249	27.1915	418.115	33.0538	33.6135	33.505	1096.5	25.8122	0.116972			0.0589431			0.0845851			0.0313929			0.0785513	0.223464	0.450803	0.0532829			0.0845594			0.301674	0.124896	0.246534
FBgn0000394	cv	767.472	867.244	806.364	812.426	866.809	869.201	842.323	909.297	914.264	811.772	935.441	888.667	877.881	953.425	796.907	824.909	862.38	888.945	758.179	681.672	670.046	829.716	619.753	787.67	-0.20068	0.1222	0.320746	-0.16862	0.143194	0.40374	0.108778	0.488142	0.631697	-0.0717603	0.389726	0.695692	-0.206866	0.110861	0.289005	-0.134087	0.224127	0.492758	-0.204192	0.0764058	0.261623	0.119073	0.129694	0.253545
FBgn0000395	cv-2	470.192	391.082	443.133	449.311	401.647	423.539	489.2	418.332	435.504	365.734	403.196	426.817	413.415	404.486	434.173	389.03	438.214	456.963	731.721	835.659	826.565	421.926	375.687	440.253	-0.0183549	0.867363	0.945869	-0.0466975	0.661541	0.859678	-0.884509	4.68959e-11	8.23475e-10	-0.0453738	0.572118	0.806556	0.0370472	0.753395	0.878422	-0.0219943	0.823542	0.918563	-0.0922739	0.386135	0.650387	-0.0463845	0.599183	0.746881
FBgn0000404	CycA	55.8966	36.9018	51.2392	325.305	19.412	20.4185	55.23	48.9605	36.0744	612.619	68.7107	299.61	105.394	34.5566	32.2194	34.3359	525.521	37.9475	1259.71	25.8071	32.8775	34.0097	5033.9	29.8122	0.0820386			0.0392969			0.0799192			0.0222189			0.0617869	0.217232	0.443147	0.0364652			0.0581379			0.109136	0.512081	0.674125
FBgn0000405	CycB	127.269	104.42	153.864	544.84	97.2292	103.461	114.523	96.3741	78.3794	936.93	108.89	482.497	168.311	72.2673	67.3432	60.9379	876.39	64.8158	1993.72	65.7409	96.2239	86.7489	9390.36	117.455	0.096964			0.0449478			0.101417			0.0248563			0.0750873	0.143843	0.341863	0.0458518			0.0669427			-0.162325	0.353407	0.530413
FBgn0000406	Cyt-b5-r	16078.5	14613.3	14706.7	22823.9	24650.7	24203.2	28869.3	29383.9	28068.1	28180.1	26785.3	30506.5	36270.6	28877.3	33788.5	39533.5	33742.8	35379	36775	29509.5	27019.2	11206.6	11744.6	10556	-1.5571	3.12061e-53	4.44343e-51	-1.69467	5.97688e-97	2.03812e-94	-1.41495	4.90659e-21	1.66749e-19	-0.421175	6.53167e-11	6.3564e-09	-1.35073	2.44655e-73	5.69361e-71	-1.07718	9.92936e-70	4.33417e-67	-1.35797	5.86903e-125	5.66215e-122	1.12765	3.93803e-43	1.73359e-41
FBgn0000411	D	200.171	190.226	167.426	198.171	189.448	157.478	167.716	168.839	177.613	186.897	174.35	183.069	191.036	168.697	202.84	205.224	181.821	198.344	143.947	173.293	224.254	224.236	148.16	225.609	0.0522286	0.736523	0.880447	0.0142659	0.915263	0.969904	0.134599	0.53536	0.67242	0.032363	0.670688	0.86346	0.0877923	0.585214	0.772058	0.0751145	0.550282	0.763653	0.126821	0.351263	0.620189	0.0153383	0.895286	0.943202
FBgn0000412	D1	1080.25	1086.7	1082.27	1120.72	1060.75	1020.03	1090.68	1132.4	1152.14	1312.55	1109.67	1099.16	1167.27	1123.08	1159.62	1169.48	1266.01	1079.11	2177.15	1783.43	1714.33	1083.38	1850.51	1108.47	0.152612	0.326277	0.582393	0.115167	0.399556	0.685398	-0.378019	0.0668424	0.151007	0.125668	0.161433	0.475948	0.132783	0.410939	0.638436	0.213775	0.124618	0.363411	0.160608	0.246712	0.51255	0.0971922	0.0778936	0.172992
FBgn0000414	Dab	2388.23	2456.56	2506.98	2180.61	2216.31	2429.36	2576.94	2690.19	2488.81	2191.42	2481.12	2522.51	2821.67	2324.01	2730.74	2748.57	2772.32	2735.98	2049.96	2165.1	2310.99	2664.56	2465.4	2553.51	-0.0389073	0.667739	0.842638	-0.106041	0.0499499	0.208461	0.26431	0.00423437	0.0179948	0.0568625	0.269574	0.595456	0.0826177	0.305713	0.543344	0.172246	0.0123287	0.0821602	-0.0103809	0.860751	0.945438	0.107372	0.125904	0.247715
FBgn0000416	Sap-r	17037	17555	16916.4	19119.2	19756	19749.3	20704.9	20308.5	21295.4	24281.1	25977.4	24916.3	24362.4	24862.5	24705.3	23356.1	23600.5	23003	27387.7	28628.7	26984.9	17470.9	16530	16984.6	-0.539675	2.94071e-39	2.62129e-37	-0.458578	9.81432e-31	6.90253e-29	-0.657239	8.95103e-20	2.79277e-18	-0.0136537	0.717172	0.88607	-0.56056	4.91386e-29	3.38329e-27	-0.18338	5.7067e-06	0.00011109	-0.282681	2.61837e-12	1.01373e-10	0.533106	3.21359e-51	1.7063e-49
FBgn0000422	Ddc	3031.48	3062.06	3122.51	2645.65	2885.44	2907.72	2887.44	3146.53	2821.91	2833.97	3079.95	2988.67	2813.82	3246.11	2771.9	2922.59	2853.31	2784.56	1965.33	2727.06	2467.29	2785.2	2346.37	3071.82	-0.098152	0.38137	0.634594	-0.0570024	0.557985	0.799976	0.209002	0.201568	0.339897	-0.12068	0.138428	0.444721	-0.110506	0.302973	0.541199	-0.0206068	0.824069	0.918675	-0.0900592	0.361685	0.629571	-0.044876	0.477905	0.647584
FBgn0000426	SmF	56.8364	70.6775	58.7174	76.4784	65.2677	59.7937	59.5266	57.0453	64.9069	90.3319	49.2683	64.0741	62.114	51.7099	60.542	86.911	83.0097	70.6645	195.703	167.31	143.636	75.3133	147.043	86.4923	0.494768	0.0321143	0.129117	0.135735	0.323095	0.617177	-0.515421	0.0446184	0.112181	0.174748	0.0430622	0.257448	0.278956	0.15123	0.353854	0.262044	0.083338	0.291734	0.400605	0.0370514	0.161683	-0.0539114	0.732751	0.844907
FBgn0000439	Dfd	390.965	373.177	344.965	266.612	330.355	317.903	334.431	382.539	346.519	297.434	294.604	302.802	326.862	304.514	339.035	351.782	266.403	316.812	132.489	239.395	287.271	342.333	254.497	360.774	-0.0181503	0.896114	0.958443	0.0180374	0.890133	0.960352	0.422849	0.0913741	0.1906	-0.102332	0.24599	0.574634	0.0703246	0.627149	0.799551	0.0479162	0.693771	0.850245	-0.100278	0.426565	0.682281	-0.170842	0.0625913	0.144299
FBgn0000442	Pkg21D	117.117	113.084	255.054	157.206	126.519	139.519	239.189	125.276	208.33	115.669	140.767	165.353	142.557	143.639	121.084	122.089	108.106	140.151	139.417	80.0951	104.863	128.375	120.381	132.466	-0.0789355	0.584462	0.794057	0.0248072	0.846145	0.945158	0.197981	0.365472	0.51765	-0.0540251	0.366149	0.677472	-0.108001	0.490929	0.702985	-0.0871008	0.469214	0.70775	-0.342027	0.049313	0.196007	-0.140464	0.407858	0.582406
FBgn0000447	Dhod	490.252	517.917	490.909	506.674	474.804	469.164	457.902	432.637	457.031	453.505	377.437	431.878	427.641	515.957	496.859	490.316	518.471	457.979	631.26	473.419	431.302	513.845	572.214	537.329	0.145395	0.203073	0.442203	0.119932	0.208082	0.494931	0.0978292	0.566498	0.697205	0.088314	0.230372	0.560828	0.325948	0.00444258	0.0258211	0.154724	0.0825206	0.289857	0.243329	0.0106327	0.0651984	-0.0456007	0.594209	0.743186
FBgn0000448	Hr3	839.682	868.817	868.313	637.626	759.268	779.4	868.799	986.117	841.969	682.505	822.746	841.053	810.33	684.463	704.185	687.864	742.268	793.366	178.977	613.616	632.152	884.484	685.674	832.808	0.0983913	0.421841	0.671955	0.0840613	0.445539	0.721803	0.497912	0.0791791	0.170841	-0.0645609	0.420264	0.719289	0.0227714	0.859183	0.931902	0.116493	0.301525	0.572712	-0.130602	0.237649	0.501938	-0.200504	0.00755949	0.02497
FBgn0000451	ect	45.1074	39.1209	37.7101	29.4	44.344	23.4881	56.0553	45.6031	51.2851	44.8452	52.9159	68.3417	28.1935	33.4547	65.866	56.893	52.394	45.1733	43.6183	38.2895	40.9502	38.2978	68.3204	41.2421	0.0635897	0.657703	0.837047	-0.0233398	0.849388	0.946339	0.184669	0.440819	0.589662	0.0435477	0.465805	0.748133	-0.0734023	0.65939	0.822558	0.156985	0.180013	0.44001	-0.0141366	0.904743	0.965775	0.0164927	0.922613	0.958331
FBgn0000454	Dip-B	1397.9	1363.78	1430.54	1732.18	1558.16	1641.1	1566.29	1640.21	1509.45	2129.17	2015.26	1915.82	1857.23	1953.62	1962.4	1815.35	1752.26	1753.43	4912.9	3828.6	3951.8	1370.07	2147.02	1397.1	-0.181354	0.213392	0.454946	-0.0812833	0.526056	0.781006	-1.27624	1.85166e-09	2.77874e-08	0.105946	0.234264	0.563837	-0.246325	0.105735	0.280411	0.0169471	0.966692	0.985784	0.0405874	0.747754	0.890906	0.46731	2.26022e-19	4.6142e-18
FBgn0000455	Dip-C	658.162	661.753	635.723	698.666	696.808	697.748	727.558	735.72	776.291	830.54	832.933	895.656	816.145	834.265	890.891	862.455	898.419	807.55	960.04	639.668	623.356	675.335	637.534	651.136	-0.357799	4.2941e-05	0.000448814	-0.373274	1.07458e-05	0.000149103	-0.117476	0.521454	0.66011	0.0047967	0.941074	0.977962	-0.372977	9.78765e-06	0.000107039	-0.0710286	0.325624	0.596531	-0.172066	0.0272971	0.130478	0.376428	2.03169e-08	1.8479e-07
FBgn0000459	disco	446.47	458.79	473.845	376.572	416.468	379.736	382.791	424.172	447.174	515.638	469.585	568.351	511.836	422.417	560.958	288.842	221.849	278.259	112.692	97.136	181.265	199.458	173.824	216.713	-1.29898	1.76572e-13	4.38987e-12	-0.326837	0.0263483	0.132958	0.490874	0.04577	0.114309	-1.1935	2.33964e-19	4.33688e-17	-1.36845	2.75274e-18	1.00726e-16	-0.934098	6.8264e-11	2.60851e-09	-1.04311	3.6278e-12	1.3636e-10	0.111917	0.239318	0.401551
FBgn0000463	Dl	176.478	205.248	191.649	162.995	156.071	170.682	175.121	156.137	163.373	224.663	188.062	179.047	178.77	130.826	174.668	148.525	197.21	150.41	231.519	121.585	122.35	138.106	469.101	150.427	0.201645	0.210426	0.450431	0.138651	0.240732	0.532734	0.324413	0.217457	0.358318	0.0387298	0.423098	0.721074	0.111734	0.489846	0.702038	0.136825	0.203565	0.469694	0.143143	0.221608	0.481524	-0.198558	0.124412	0.245659
FBgn0000464	Lar	2779.69	2757.09	2714.35	2300.1	2454.07	2504.16	2733.07	2603.55	2674.84	2331.15	2671.55	2501.5	2566.73	2157.49	2483.36	2462.03	2504.18	2714.65	886.118	1989.08	2191.35	2697.45	2297.62	2648.81	0.0696112	0.481384	0.717397	-0.0113498	0.889919	0.960352	0.475688	0.0572269	0.134684	-0.0893308	0.186488	0.507681	0.0184394	0.844237	0.924917	0.0780415	0.336517	0.605347	-0.0595537	0.436955	0.690221	-0.175922	0.00640729	0.0216667
FBgn0000473	Cyp6a2	2281.21	2366.28	2082.63	2517.41	2555.48	2406.7	2997.97	2775.09	3059	2648.27	3136.08	2802.73	3627.05	4382.7	3594.47	3936.86	4110.91	3599.18	2165.72	1757.64	1721.86	2589.75	2003.66	2711.65	-0.62724	6.032e-06	7.25959e-05	-0.636071	6.69281e-07	1.11247e-05	0.365464	0.0315578	0.0866839	0.0714311	0.388925	0.695326	-0.206618	0.0986321	0.268464	-0.0155547	0.880581	0.946285	-0.229101	0.0386494	0.166895	0.786986	3.26983e-21	7.41283e-20
FBgn0000477	DNaseII	1898.85	1973.32	1701.89	2210.44	2049.41	2177.49	2447.08	2350.04	2518.81	3171.53	2979.22	2981.51	2486.6	2547.57	2629.25	2730.45	2413.07	2489.74	1915.46	1692.68	1654.89	1376.18	1270.06	1494.52	-0.880109	1.04901e-23	4.8123e-22	-0.870069	6.25437e-20	2.90828e-18	-0.288103	0.0222882	0.067092	-0.387845	3.106e-05	0.00101318	-1.13522	1.02244e-37	1.08156e-35	-0.601833	6.03212e-12	2.55442e-10	-0.803182	3.18899e-21	2.26496e-19	0.462889	1.45338e-13	2.09959e-12
FBgn0000479	dnc	5710.28	5781.65	5786.16	5586.88	5518.85	5749.03	5117.11	4818.46	5200.5	4293.16	4583.82	4744.4	4427.3	3787.84	4255.68	4519.23	4346.57	4973.7	1508.3	4147.61	4005.13	4881.31	4074.03	4735.33	0.115507	0.22709	0.470952	-0.0186904	0.828647	0.939357	0.376674	0.137191	0.256956	-0.305207	7.36289e-05	0.00211086	0.000911477	0.993076	0.996588	-0.264681	0.00108646	0.0117003	-0.129212	0.105637	0.31653	-0.448795	3.59793e-14	5.41747e-13
FBgn0000482	dor	269.542	281.768	269.733	303.789	302.24	308.934	248.929	280.752	275.331	291.926	283.544	324.505	321.771	286.128	316.548	327.985	326.247	300.324	405.261	355.978	316.351	296.974	337.714	307.009	0.0171387	0.886506	0.955061	-0.0219097	0.833214	0.940761	-0.141934	0.341362	0.493567	0.139859	0.105139	0.393297	0.050314	0.670626	0.830503	0.0446478	0.649371	0.823659	0.186702	0.100303	0.307196	0.169244	0.0761277	0.169787
FBgn0000489	Pka-C3	3708.42	3917.54	3850.15	3967.17	3832.48	3626.42	3334.44	3369.75	3522.79	3047.67	3160.9	3280.46	3378.49	3083.71	3422.91	3603.66	3402.61	3577.26	1083.92	3085.39	3077.33	3787.07	3153.48	3684.03	0.0888213	0.330842	0.586397	-0.000371049	0.994999	0.998533	0.404481	0.119252	0.231728	-0.0871289	0.217608	0.545327	0.145612	0.106802	0.282167	-0.079297	0.339761	0.608194	0.0515451	0.519646	0.753522	-0.198477	0.000171724	0.000856568
FBgn0000490	dpp	604.01	646.957	635.554	568.638	576.118	522.384	513.68	442.281	482.603	453.222	553.235	412.375	519.879	544.024	486.587	498.758	492.811	538.544	354.118	634.128	584.973	634.214	521.622	602.538	0.148725	0.192446	0.428423	0.164821	0.116492	0.356508	0.157244	0.439908	0.588766	-0.0688405	0.379424	0.688509	0.254098	0.0699564	0.215233	0.0729118	0.464964	0.70446	0.247901	0.0269764	0.129442	-0.252498	0.000877228	0.00376186
FBgn0000492	Dr	323.795	330.771	360.562	342.028	362.487	302.955	264.081	222.589	234.502	250.065	276.506	296.601	237.255	275.786	219.681	326.951	264.473	253.214	419.116	453.872	422.095	348.324	244.802	300.775	0.202678	0.187483	0.422173	0.0464992	0.720953	0.889627	-0.442632	0.0112683	0.039498	-0.0889309	0.302901	0.625513	0.0842134	0.569659	0.761377	-0.102294	0.401501	0.65865	0.219477	0.113017	0.328992	-0.419993	9.05721e-05	0.00047569
FBgn0000499	dsh	436.607	461.76	439.463	431.253	479.968	474.363	438.332	511.171	423.989	462.676	430.343	453.686	441.926	420.574	505.094	457.317	489.371	506.429	559.398	479.681	426.501	449.312	607.562	477.655	0.126329	0.356585	0.613396	0.053377	0.650749	0.854279	0.0859481	0.607658	0.730739	0.113791	0.201916	0.525395	0.15118	0.254093	0.487409	0.116004	0.317534	0.588827	0.115971	0.352121	0.620717	0.0329225	0.697215	0.82042
FBgn0000500	Dsk	553.724	532.437	554.146	444	489.006	542.13	502.188	526.83	493.083	387.766	490.672	513.627	399.159	529.739	404.767	365.233	370.648	358.033	277.101	279.443	350.717	443.321	307.821	448.045	-0.110025	0.467512	0.707593	0.0838661	0.514265	0.772015	0.371838	0.0632345	0.144572	-0.312118	0.0132674	0.12576	-0.160184	0.310368	0.547106	-0.18752	0.154767	0.408288	-0.253508	0.0659739	0.238309	-0.25905	0.0108402	0.0339627
FBgn0000504	dsx	1220.65	1168.46	1099.19	1727.38	1786.77	1721.68	1491.65	1465.84	1517.95	1519.2	1506.9	1686.69	1671.57	1682.07	1590.03	1638.63	1566.32	1723.5	1053.34	1509.46	1462.32	1449.08	1177.85	1376.97	-0.288642	0.00371605	0.0237291	-0.275494	0.00474928	0.0342807	0.0286835	0.86414	0.919679	0.149527	0.0727881	0.335313	-0.219488	0.0384184	0.140137	-0.342263	0.000305959	0.00399119	-0.139406	0.119475	0.338677	0.510933	6.75302e-18	1.28743e-16
FBgn0000520	dwg	192.899	178.107	190.832	182.698	174.717	149.484	155.851	180.084	144.47	142.108	141.772	166.386	165.977	183.857	181.626	189.342	155.402	170.772	297.884	232.276	209.726	204.544	226.22	207.27	0.211591	0.120529	0.318305	0.236741	0.0673694	0.253125	-0.149821	0.398178	0.548775	0.113439	0.194848	0.516675	0.435565	0.00348126	0.0210649	0.270656	0.0351715	0.168378	0.331187	0.0181409	0.0967973	-0.0624188	0.578582	0.732309
FBgn0000524	dx	258.347	252.554	249.549	314.411	321.318	262.096	331.184	295.293	268.003	348.108	354.933	361.709	350.282	296.47	344.225	310.396	346.517	334.478	345.511	255.414	264.36	255.894	585.748	245.451	0.0543249	0.732793	0.87928	0.0434108	0.734346	0.897534	0.219613	0.365092	0.517246	0.0917963	0.167016	0.483678	0.0100999	0.95427	0.976853	0.089767	0.444733	0.692641	0.0953967	0.45184	0.699699	0.369449	0.000247453	0.00119492
FBgn0000527	e	285.043	282.71	385.333	215.627	236.972	232.199	244.6	287.464	271.143	280.91	257.402	257.33	228.091	284.979	261.196	234.866	228.759	227.304	806.192	162.86	205.32	225.94	199.558	249.347	-0.155591	0.272959	0.52487	-0.0294141	0.800492	0.927888	-0.325993	0.207277	0.345827	-0.331997	0.0131368	0.125406	-0.202918	0.133636	0.327435	-0.0048744	0.964278	0.98449	-0.187024	0.135534	0.363465	-0.24988	0.0508783	0.122529
FBgn0000529	bsh	36.7698	32.7513	30.9746	31.6423	18.9443	29.687	19.3447	49.9807	29.107	18.5959	31.9271	23.6026	29.5216	29.6671	34.3526	35.7105	28.7536	36.2536	33.5346	23.8598	21.0003	34.8428	20.8587	34.0445	-0.0204551	0.889278	0.955989	-0.0498547	0.680332	0.869974	0.118246	0.624668	0.744439	-0.0239626	0.674238	0.864867	0.0908635	0.575927	0.765189	0.039634	0.701958	0.855413	-0.0241285	0.81017	0.921652	-0.0506026	0.761622	0.862749
FBgn0000533	ea	288.297	270.582	272.719	295.722	263.262	287.024	321.998	311.099	298.923	345.026	310.558	315.945	312.158	311.668	349.956	325.365	318.343	277.757	402.225	228.636	252.504	238.072	311.361	258.52	-0.219268	0.116692	0.312277	-0.144088	0.251941	0.544733	-0.0698409	0.740036	0.834684	-0.0217306	0.792838	0.918164	-0.227994	0.0962832	0.263866	-0.0359562	0.751074	0.881301	-0.15013	0.220718	0.48051	0.21517	0.0230706	0.063926
FBgn0000535	eag	1757.93	1878.22	1741.87	1525.84	1509.32	1577.07	1574.24	1531.97	1481.07	1215.04	1354.11	1360.22	1434.39	1293.13	1344.94	1297.47	1307.99	1410.3	222.037	1167.48	1212.78	1712.77	1270.41	1563.66	0.129504	0.271402	0.523193	0.141112	0.199688	0.483121	0.439691	0.120597	0.233724	-0.169954	0.0634558	0.316286	0.177508	0.149587	0.351352	-0.00511985	0.958527	0.981839	-0.00846277	0.93345	0.976553	-0.377882	5.08612e-10	5.51725e-09
FBgn0000536	eas	4248.01	4645.74	4214.24	4020.82	4298.71	4188.2	4917.56	5112.87	5076.35	5848.71	5781.94	7163.9	6344.75	6444.81	6737.56	6306.97	5931.16	6074.12	4861.01	5417.71	5482.47	5069.77	4240.93	4757.82	-0.463429	2.37181e-08	3.90458e-07	-0.367658	5.25899e-06	7.72577e-05	-0.116976	0.304873	0.455475	0.0805474	0.260909	0.586391	-0.393354	0.000505187	0.00396918	0.166371	0.035085	0.168363	-0.0920981	0.211911	0.469292	0.582296	1.78121e-28	5.29811e-27
FBgn0000541	E(bx)	2790.77	2741.39	2871.06	2881.6	2799.78	2694.04	2831.08	2785.76	2901.66	2788.63	2827.9	2912.73	2756.04	2304.06	2828.46	2638.48	2762.24	2783.1	1226.79	2390.69	2596.15	2740.93	4459.19	2719.14	0.239473	0.129258	0.332829	0.183709	0.183347	0.46136	0.550462	0.0320679	0.0875995	0.105361	0.237355	0.566731	0.158798	0.29813	0.53485	0.162919	0.206155	0.472694	0.146516	0.2734	0.541903	-0.0756413	0.290446	0.459988
FBgn0000542	ec	134.19	154.216	172.934	154.746	154.026	164.549	172.558	144.93	151.169	187.821	151.227	172.467	166.985	128.046	125.872	152.655	158.991	144.404	96.3645	112.247	123.812	119.954	130.099	139.366	-0.0836837	0.580966	0.791072	-0.170458	0.188079	0.4669	0.225314	0.217075	0.357904	-0.112582	0.208235	0.532464	-0.325532	0.0381194	0.139571	-0.19398	0.120418	0.357754	-0.184364	0.165048	0.40636	-0.0839213	0.536952	0.696714
FBgn0000543	ecd	538.223	543.746	524.787	482.239	499.047	510.24	519.505	494.393	527.63	482.505	497.71	480.556	527.46	510.204	491.255	557.679	545.355	559.427	630.405	541.087	581.592	502.374	503.339	469.863	-0.0552123	0.565968	0.782091	-0.161589	0.0555561	0.223916	-0.199572	0.0927003	0.192639	-0.0976309	0.168383	0.485886	0.00674492	0.941419	0.971002	-0.00210188	0.978753	0.989651	-0.0533034	0.540238	0.768062	-0.0504692	0.494255	0.660343
FBgn0000546	EcR	1199.22	1207.61	1220.49	1191.1	1233.91	1197.59	1220.46	1207.13	1255.19	1213.62	1302.31	1384.08	1231.71	1064.43	1352.48	1165.85	1236.85	1289.49	804.246	992.475	916.382	1243.74	1431.85	1146.36	0.0513278	0.664042	0.840614	0.0361523	0.708456	0.884136	0.501478	0.000161022	0.00106305	0.0533048	0.477817	0.754666	-0.0330162	0.752459	0.878284	0.0760235	0.401819	0.658805	0.0470625	0.617527	0.820134	0.0155879	0.838777	0.910204
FBgn0000547	ed	2061.85	1981.49	2004.15	1893.84	2049.33	2009.42	2087.49	1994.73	2129.61	2170.42	2181.3	2298.87	2107.13	1803.78	2073.16	1952.39	2048.07	2037.9	861.298	1563.84	1613.91	1954.91	2362.92	1854.02	0.0324641	0.771336	0.899099	0.021212	0.826303	0.938189	0.547333	0.0143261	0.047689	0.0199894	0.792257	0.917946	-0.103904	0.306906	0.544014	0.0546171	0.567324	0.774066	-0.00516642	0.955217	0.983594	-0.00273589	0.964402	0.98109
FBgn0000551	Edg78E	6.38774	3.99435	7.77756	4.50228	4.25609	4.22407	5.73436	2.37053	4.43737	4.66932	7.45823	4.38044	8.6321	6.08832	1.83297	4.38553	8.18252	8.73603	2.75281	5.65824	4.66886	1.81378	3.42452	3.30279	-0.0761465	0.368579		-0.0992871	0.168668		-0.0960097	0.59071		-0.0331231	0.239166		-0.09816	0.344744		-0.0342839	0.552918		-0.0291132	0.616801		-0.00429473	0.96701	0.982182
FBgn0000557	eEF1alpha2	11507.9	10202.6	10516	10051.6	10735.5	10959	10178.4	11072.4	11595.1	11857	10440.6	9781.4	11661.8	9976.35	11401.9	11392.7	10845.6	11400.8	9280.59	8557.1	9340.7	10237.2	8194.46	11471.4	-0.128119	0.276086	0.527968	-0.145839	0.172958	0.446092	0.158389	0.287577	0.436904	-0.0650839	0.421186	0.719726	-0.0913018	0.460471	0.680493	-0.0557952	0.585902	0.78583	-0.108467	0.311439	0.582476	0.0472867	0.482692	0.651367
FBgn0000559	eEF2	81487.7	80731	79610.8	89006.5	85156.8	84814.4	78965.9	77576.6	81434	91779.1	88963.7	91990.8	87825.1	86021.2	91782.8	82271.1	81049.4	78654.9	94898.9	83157.2	78710.2	80235.8	85531.7	81365.3	-0.104273	0.0322656	0.12944	0.0238491	0.589649	0.821101	-0.0159318	0.859858	0.916711	0.0293474	0.418929	0.718076	-0.14698	0.000392654	0.00316846	-0.0528172	0.223241	0.491728	0.0572277	0.218092	0.476747	0.151241	0.000724547	0.00318727
FBgn0000560	eg	5.09877	10.497	10.456	8.4739	8.38866	9.44076	16.0351	11.473	9.71773	12.2708	7.1439	13.4616	7.56163	10.8859	8.19336	9.60419	7.1678	9.76249	6.43049	12.1709	3.2719	10.729	9.56722	4.33981	-0.0164094	0.877409		-0.0131858	0.873589	0.953843	0.0473191	0.812382		-0.00382118	0.904026	0.963415	-0.0728334	0.565714	0.758498	-0.00911947	0.900608	0.955858	-0.0707484	0.405899	0.666735	0.00623724	0.96202	0.980321
FBgn0000562	egl	2276.19	2496.13	2350.87	2438.01	2403.87	2242.61	2456.21	2269.78	2408.74	2225.56	2415.02	2417.27	2461.74	2343.43	2428.75	2449.11	2643.36	2606.71	2433.8	2126.55	2197.63	2915.3	2724.92	2536.23	0.160196	0.0339575	0.134408	0.0736234	0.317914	0.613221	0.29645	0.00694341	0.0268053	0.171874	0.0131751	0.125406	0.19478	0.0145821	0.0675469	0.203879	0.00615563	0.0473629	0.184882	0.0126401	0.0742435	0.0352175	0.504555	0.668516
FBgn0000565	MsrA	826.085	894.69	877.672	1077.05	1032.75	1053.64	9435.01	10174.9	9256.24	1449.63	1689.37	1402.7	1302.88	1613.66	1373.29	9104.41	10192	10071.3	1932.31	2330.49	2431.97	888.636	748.187	1003.04	-0.658117	4.61211e-06	5.67533e-05	-3.47321	3.86269e-178	3.95153e-175	-1.26318	1.40039e-13	3.04844e-12	0.0136277	0.86522	0.947135	-0.745567	1.54703e-07	2.21522e-06	-0.201267	0.0664861	0.254744	-3.44032	4.03328e-193	9.33866e-190	0.723259	1.44345e-17	2.68837e-16
FBgn0000566	Eip55E	764.168	749.561	770.548	1057.44	877.835	1010.22	800.703	817.335	769.211	931.89	787.563	870.058	769.792	930.263	846.148	1020.6	892.614	883.213	2149.46	2075.92	1820.4	775.013	1063.97	787.528	0.0296589	0.826036	0.928533	-0.0705066	0.555371	0.798253	-1.13089	4.97025e-12	9.48125e-11	0.117141	0.193256	0.514941	0.0105774	0.936385	0.968999	-0.106387	0.363195	0.627253	0.104483	0.379891	0.644413	0.160533	0.0349503	0.0904078
FBgn0000567	Eip74EF	721.717	741.814	717.332	762.217	717.143	681.331	748.532	717.018	792.609	710.994	753.361	878.381	825.304	802.518	861.493	695.505	739.421	785.792	320.891	590.209	578.511	816.14	655.417	718.27	-0.169257	0.117393	0.313264	-0.0213237	0.833334	0.940761	0.489974	0.0303495	0.084457	0.00378762	0.960695	0.984632	-0.0880919	0.473653	0.689422	0.0260071	0.790409	0.902111	-0.0349262	0.725036	0.878558	0.194288	0.0024912	0.00948091
FBgn0000568	Eip75B	1927.42	2073.62	1957.79	2361.9	2489.58	2414.42	2193.67	2140.59	2181.65	2098.76	2113.98	2279.92	2264.82	1904.71	2256.01	2202.85	2426.5	2366.62	1624.82	2229.61	2311.73	2158.31	2000.07	2033.02	-0.0546533	0.543671	0.765653	-0.172178	0.0112873	0.069332	0.0403757	0.788634	0.868527	0.0479859	0.394364	0.6998	-0.0720228	0.301957	0.539886	-0.207747	0.0004053	0.00504359	-0.0679551	0.221894	0.48205	0.115425	0.102549	0.212413
FBgn0000575	emc	2482.72	2454.87	2454.2	2480.24	2418.92	2545.22	2358.33	2475.32	2517.76	2078.74	2058.21	2153.72	2197.41	2164.92	2039.4	2020.68	2101.3	2256.55	1028.74	1862.66	1863.74	2524.71	2105.46	2463.86	0.12814	0.160532	0.385135	0.129643	0.14716	0.409898	0.523713	0.0171789	0.0549654	-0.0453316	0.512585	0.775232	0.155001	0.0892457	0.25236	-0.0485332	0.553928	0.765832	-0.0437724	0.595683	0.804599	-0.186969	7.79121e-05	0.000416242
FBgn0000576	ems	60.281	79.1588	39.4508	41.4258	54.2224	47.835	49.7859	50.3341	52.3443	69.4013	64.3504	64.0741	64.1506	72.3938	58.8123	57.9406	57.9138	58.887	21.6485	49.837	45.8224	65.0433	50.0916	57.6615	-0.103414	0.521598	0.749804	-0.0110108	0.93241	0.975779	0.359164	0.173751	0.304665	-0.00787753	0.892259	0.959466	-0.124801	0.459366	0.680356	0.121097	0.347031	0.614424	0.0841094	0.527812	0.759966	0.0860233	0.60734	0.753345
FBgn0000577	en	34.8846	58.7297	47.6478	51.855	28.1601	40.3697	47.2154	41.8252	47.8452	54.9231	31.3313	49.3782	54.9983	56.0977	35.934	51.5849	34.0875	44.0391	25.1845	36.0508	40.2729	48.0031	37.7635	55.0363	-0.034075	0.828322	0.928905	0.0413317	0.747364	0.90397	0.330444	0.192698	0.329212	-0.000330008	0.993792	0.99726	0.0209598	0.901078	0.951965	0.0705921	0.534455	0.754514	0.0163977	0.898643	0.962761	0.0490237	0.770423	0.868438
FBgn0000578	ena	813.314	806.038	851.814	745.792	694.425	713.861	841.153	804.488	800.667	891.678	850.583	848.684	880.426	810.648	858.907	797.72	907.383	848.404	523.465	653.012	668.965	856.434	981.377	825.534	0.0493404	0.624141	0.817865	0.0458586	0.637274	0.846964	0.531849	0.000156047	0.0010333	0.0800322	0.286751	0.61152	0.0300375	0.751666	0.877982	0.288198	0.00246645	0.0229253	0.110961	0.24367	0.509366	0.0567906	0.379166	0.555486
FBgn0000579	Eno	63502.7	63173.5	67499.3	64970.1	65291.4	59819.1	65833.6	67668.1	66460.5	75827.8	72556.7	68669.1	68201.3	76821.9	73756.5	69738.9	65705.5	73945.1	56318.6	50206.1	51292.6	59403.7	53699	61359.6	-0.321223	2.95632e-05	0.000317154	-0.255348	0.000478628	0.00473703	0.175367	0.10793	0.21472	-0.136925	0.0257664	0.18952	-0.309141	2.8909e-05	0.000292764	-0.100347	0.142284	0.391082	-0.185831	0.00165688	0.0145869	0.179652	0.00237358	0.00907887
FBgn0000581	E(Pc)	1220.16	1258.58	1261.56	1481.63	1466.53	1458.24	1602.79	1393.54	1541.56	1586.82	1577.03	1734.46	1739.03	1404.18	1561.53	1539.22	1745.57	1733.25	1839.55	1885.3	1925.54	1517.37	2482.81	1452.55	0.139697	0.365689	0.621224	0.0671442	0.610615	0.83298	-0.0160265	0.931116	0.960341	0.352733	0.0128527	0.123534	0.104829	0.503173	0.712625	0.201348	0.141149	0.389187	0.166246	0.230524	0.493043	0.333186	1.13765e-05	6.97689e-05
FBgn0000588	esc	74.9207	65.9657	40.3682	83.9138	52.2141	50.8247	81.1726	80.5346	78.5164	50.674	52.2847	107.479	35.6392	26.4295	48.4336	42.4208	42.4701	48.2874	74.471	43.6073	49.3472	32.5216	183.4	32.7268	0.182167	0.135886	0.343332	0.102006	0.238659	0.530814	0.169897	0.444308	0.592536	0.0194542	0.553038	0.795711	0.0363205	0.769997	0.889448	0.0401258	0.579603	0.78261	0.00656633	0.939868	0.978934	-0.477361	0.033254	0.0867054
FBgn0000592	Est-6	15889.7	16789.2	15793.3	15702.9	15465	16816.4	17719.3	16351.4	17358	23873.5	22523.9	20658.6	15284.7	25112.3	17936.1	15625	16705.5	19150.4	19033	19544.2	20748.3	13443.1	11869.5	13551.4	-0.516291	0.00101527	0.00781152	-0.387701	4.80294e-05	0.000596551	-0.555205	6.18923e-08	7.80366e-07	-0.296244	1.06188e-05	0.000400021	-0.778276	5.39839e-19	2.04611e-17	-0.2732	0.000160006	0.00223909	-0.386241	3.1291e-08	7.48462e-07	0.199458	0.203018	0.354958
FBgn0000594	Est-P	45.6413	50.8878	53.2127	36.1148	44.1812	37.8693	41.1274	49.2156	24.0784	40.7595	35.1916	48.5723	42.767	41.3679	46.7039	51.7327	54.0528	49.4651	21.6485	34.7079	28.1984	47.9266	45.244	38.1813	0.00131791	0.994622	0.996618	-0.11732	0.395952	0.68244	0.471015	0.076665	0.166883	-0.0468346	0.508308	0.772654	0.0349931	0.836879	0.921184	0.0629355	0.604158	0.796001	0.0586185	0.62367	0.824126	-0.116199	0.483739	0.652086
FBgn0000606	eve	2.58347	1.88473	6.42222	3.1866	7.02883	4.98281	3.2469	1.11854	8.37509	7.71126	3.01643	3.10036	4.07305	1.14911	3.45955	6.20793	1.93046	3.53322	1.73188	1.77989	1.7624	6.84666	4.84757	3.89605	0.0634965	0.453371		0.0282419	0.67474		0.298572	0.142274		0.0137177	0.598248		0.0189185	0.858328		0.00325213	0.961105		0.0152046	0.796566		-0.0194901	0.806005
FBgn0000611	exd	3187.72	3297.93	3353.19	3353.36	3355.18	3364.14	3485.98	3371.46	3447.23	3547.31	3419.07	3454.16	3349.67	3374.36	3679.49	3255.54	3385.43	3274.63	2986.75	3561.69	3425	3432.3	3287.94	3318.87	-0.0548047	0.383175	0.636343	0.0105586	0.824224	0.937562	0.0458067	0.641749	0.758493	0.0268209	0.544135	0.792721	-0.0589449	0.231001	0.459632	0.00849547	0.843201	0.928175	-0.0343947	0.444666	0.695535	0.0886008	0.0779548	0.173096
FBgn0000615	exu	47.1081	35.441	53.2631	132.79	47.2629	65.2611	74.5802	73.6979	54.8332	291.025	104.605	174.577	137.467	111.715	95.9444	81.7555	173.69	62.0676	873.65	113.286	94.8118	33.1619	950.144	43.3998	0.0779671			0.0549446			-0.00407026			0.0319177			0.0467001	0.547692	0.746139	0.0558155			0.0730323			1.29378	8.45668e-09	8.0548e-08
FBgn0000617	e(y)1	178.26	157.375	145.876	169.952	179.737	130.55	142.864	161.069	127.72	196.086	156.854	142.617	190.415	178.112	160.869	200.723	187.254	184.905	322.13	264.314	244.974	134.366	231.068	180.777	0.0210186	0.895092	0.957816	-0.0386472	0.768156	0.912046	-0.470179	0.0338041	0.0912709	0.0515755	0.488583	0.759964	0.0797559	0.635128	0.805518	0.0888849	0.480227	0.716081	0.178887	0.215933	0.473637	0.136124	0.264871	0.431739
FBgn0000618	e(y)2	104.2	98.0062	91.746	94.5358	84.3459	92.6802	87.6664	90.6014	78.5164	98.0432	75.4106	80.6094	86.5523	99.9725	70.9207	91.0496	76.2531	78.9086	114.304	126.372	100.457	97.5649	96.9514	101.297	0.114806	0.468973	0.708479	0.16578	0.233729	0.525505	-0.139189	0.44175	0.590478	0.00374776	0.963538	0.986084	0.150653	0.352275	0.587007	0.0841206	0.494454	0.727074	0.129384	0.333508	0.603756	-0.122237	0.406124	0.581172
FBgn0000625	eyg	104.713	118.345	93.2706	101.633	97.0765	123.164	106.793	109.253	118.949	83.4446	138.753	118.453	103.518	76.735	103.442	117.559	103.599	89.2115	98.0492	149.902	144.038	111.742	86.9669	113.387	0.0779692	0.624057	0.817865	-2.09438e-05	0.998377	0.999095	-0.214984	0.317568	0.468797	-0.0060426	0.93483	0.975423	-0.0757572	0.651062	0.816697	-0.0156663	0.896813	0.953614	-0.0574956	0.656867	0.843434	-0.111855	0.44748	0.620456
FBgn0000629	E(z)	474.526	473.061	462.182	453.752	443.094	440.257	478.245	493.691	477.56	443.907	440.716	441.955	482.259	425.152	407.626	487.603	473.719	467.828	599.01	557.536	584.323	480.777	628.171	485.975	0.217409	0.116576	0.312197	0.11686	0.318001	0.613221	-0.082835	0.552109	0.685107	0.105156	0.22883	0.558609	0.221516	0.0889723	0.252016	0.209904	0.07549	0.275788	0.106417	0.361628	0.629571	-0.0728516	0.384167	0.559789
FBgn0000633	CG17716	752.68	717.021	726.929	550.697	625.291	692.918	657.373	722.34	685.6	605.114	738.205	668.437	657.582	614.336	603.102	648.478	686.667	662.973	193.406	523.451	536.117	699.725	516.125	723.43	0.0316223	0.812636	0.921094	-0.0356353	0.762845	0.911183	0.447272	0.0966115	0.19823	-0.0979448	0.261351	0.586934	-0.0459978	0.741977	0.872968	0.0435497	0.713861	0.862424	-0.0637897	0.587958	0.800079	-0.202211	0.00348023	0.0127827
FBgn0000635	Fas2	2555.87	2416.85	2450.01	2320.72	2331.44	2406.44	2461.85	2346.36	2412.89	2442.76	2333.2	2435.99	2177.46	2079.66	2334.13	2217.37	2224.12	2277	1173.24	1824.08	1914.4	2234.17	1960.11	2278.21	-0.0291958	0.736751	0.880447	-0.0548112	0.47323	0.741998	0.378117	0.045311	0.113457	-0.167795	0.0177734	0.150646	-0.152798	0.0650012	0.204974	-0.100223	0.185695	0.447575	-0.142997	0.0582521	0.219098	-0.157816	0.0033675	0.0124403
FBgn0000636	Fas3	1008.13	1098.33	1046.41	967.876	936.44	923.602	1102.25	1013.32	1061.54	1084.8	1074.16	1083.85	1064.52	1151.47	1130.59	1007.18	1121.56	1151.02	1008.09	1253.65	1168.75	1065.19	977.547	1040.55	-0.116014	0.148625	0.364955	-0.0851358	0.304199	0.599828	-0.10722	0.373986	0.524731	-0.0255591	0.687733	0.871457	-0.0753686	0.304895	0.542968	0.127666	0.0712333	0.26628	-0.0372369	0.612273	0.815871	0.094688	0.130185	0.254156
FBgn0000639	Fbp1	2.58422	4.71319	1.83545	3.18753	5.02193	2.9904	11.9089	12.3073	9.42483	60.6068	88.3544	82.7017	29.5385	75.732	91.7048	6.20982	23.1322	10.6026	5.18817	4.45102	10.5776	1.71218	0.808164	3.11763	-4.82809	1.31153e-09	2.45386e-08	-0.201246	0.00745555	0.0494095	-0.316558	0.111143		-0.0113459	0.580135		-5.18082	5.54314e-15	1.58867e-13	-0.0399328	0.413667		-0.259393	0.0069957	0.0476688	4.25055	4.22096e-12	5.45346e-11
FBgn0000640	Fbp2	3.64301	0.996638	4.85148	1.12337	2.12389	3.23775	2.63723	3.54886	1.70062	1.16505	1.06338	3.07312	1.0769	1.21529	9.14695	2.18848	2.04163	1.24557	1.40669	1.8824	1.8639	3.62048	1.70891	2.47225	-0.0213742	0.739629		0.0197282	0.706606		0.0791947	0.613058		-0.00539565	0.801985		0.0309129	0.694771		0.00949546	0.841368		0.000229991	0.998171		0.00997664	0.892347
FBgn0000644	Fcp3C	9.47273	4.71183	4.5873	7.4354	7.02883	6.97593	8.65841	6.71121	6.28131	12.1177	10.0548	6.20072	10.1826	12.6402	15.568	5.17327	6.7566	10.5997	6.92753	7.11957	7.9308	7.70249	297.318	7.79209	0.156656			0.113516			2.51972			2.64597			0.186006			2.30415			2.22426			0.220776	0.1438	0.274799
FBgn0000658	fj	100.755	91.4096	105.508	84.976	98.4036	72.749	67.1027	50.3341	68.0476	72.7062	48.2628	59.9403	65.1688	51.7099	39.7848	55.8713	45.3658	61.2425	69.2753	96.1141	70.496	94.1416	57.3629	63.8952	0.196374	0.254984	0.503191	0.167683	0.241559	0.53352	-0.0590455	0.79246	0.871227	-0.140506	0.104525	0.392425	0.119557	0.490836	0.702937	-0.0916115	0.455907	0.698506	0.0802451	0.5304	0.761746	-0.7835	0.000116909	0.000599705
FBgn0000659	fkh	688.797	663.223	674.434	635.72	649.016	641.01	699.549	614.349	671.193	715.48	688.739	676.61	702.815	607.143	583.406	592.046	648.069	593.986	328.227	664.43	593.49	700.623	572.811	674.51	0.0258123	0.831845	0.929802	0.0655458	0.525612	0.780757	0.253628	0.249543	0.39428	-0.0383506	0.616626	0.834744	-0.0900154	0.403759	0.631682	0.0246626	0.796873	0.906037	-0.0203745	0.841205	0.93614	-0.0718622	0.361595	0.538699
FBgn0000662	fl(2)d	1534.56	1575.83	1582.21	1580.89	1581.38	1535.09	1583.68	1584.12	1543.66	1576.5	1515.4	1660.4	1595.36	1571.26	1610.04	1601.15	1478.03	1561.32	1124.18	1524.7	1565.93	1671.31	1664.1	1618.4	0.0439783	0.464676	0.70585	0.0835686	0.167237	0.437331	0.247187	0.0887504	0.18643	0.0710394	0.144878	0.45383	0.0510022	0.439834	0.664319	0.0860863	0.103622	0.328304	0.071646	0.190045	0.441797	0.0377164	0.44602	0.619257
FBgn0000667	Actn	10596.5	10880.9	11229.5	10797.4	10397.5	10636.6	10028.4	10325.8	11044.4	11378.5	11241.2	11497.4	11265.3	9721	11008.1	10846.8	9860.17	11138.2	7340.97	8134.31	7723.86	9661.49	8583.66	9764.85	-0.185847	0.028052	0.117378	-0.177119	0.0200451	0.108394	0.294316	0.0033548	0.0148215	-0.201901	0.00146411	0.0247436	-0.279897	4.9824e-05	0.000485961	-0.160343	0.0145236	0.0935993	-0.151667	0.029642	0.138489	-0.0179697	0.762943	0.863679
FBgn0000709	fliI	590.754	625.732	637.634	684.057	657.697	583.985	691.59	581.638	605.1	721.554	711.876	725.485	715.839	653.843	814.723	689.08	673.73	697.223	926.557	822.31	763.119	626.47	778.843	575.057	-0.11538	0.385138	0.638539	-0.0495908	0.665017	0.86138	-0.278478	0.0689285	0.154519	0.0529571	0.519568	0.780689	-0.113949	0.362611	0.597979	0.0353061	0.732352	0.872132	0.057267	0.630314	0.827904	0.229478	0.00582495	0.0199144
FBgn0000711	flw	2751.01	2762.1	2722.6	2883.38	2906.4	2793.36	2776.7	2653.89	2610.99	2472.48	2695.97	2586.53	2669.88	2670.92	2508.2	2513.8	2690.92	2705.63	1759.05	2498.62	2658.11	3005.01	2533.15	2839.54	0.0794621	0.343905	0.599612	0.0689155	0.395623	0.68229	0.277083	0.102597	0.207238	0.0196392	0.762694	0.904469	0.0969017	0.261722	0.49551	-0.0189061	0.805026	0.909162	0.0556686	0.468639	0.712284	-0.0515597	0.251308	0.416246
FBgn0000715	FMRFa	328.101	396.736	321.111	343.091	329.351	336.838	372.312	373.591	411.426	358.023	384.092	459.887	349.264	432.065	425.524	408.688	382.231	432.231	224.279	260.754	236.162	412.511	273.08	338.956	-0.174615	0.250432	0.497507	-0.182191	0.178405	0.45451	0.474878	0.0158093	0.0516944	-0.0110651	0.885798	0.956393	-0.173614	0.270411	0.505554	0.0218755	0.855901	0.934451	-0.11557	0.367891	0.634803	0.193427	0.0750622	0.167719
FBgn0000719	fog	1195.62	1098.14	1203.02	1115.51	1098.6	1201.5	1218.82	1201.22	1254.72	1070.62	1116.79	1134.38	1004.12	942.245	946.269	974.856	1046.89	1004.85	750.13	911.377	884.646	1097.84	1095.83	1130.85	0.181799	0.0156075	0.0768045	0.12066	0.0745708	0.270434	0.404269	0.000364525	0.00221951	-0.0616319	0.314031	0.636271	-0.00546782	0.935099	0.968388	-0.0231091	0.732344	0.872132	-0.134228	0.0320633	0.146083	-0.250177	8.00285e-05	0.000427171
FBgn0000721	for	4633.61	5038.51	4901.35	5375.86	5655.53	5438.11	5014.51	4919.62	4958.21	5155.08	5798.88	5111.9	5135.39	5777.29	5305.28	5073.52	4861.21	5054.06	3970.6	4769.85	4473.79	4717.57	5220.66	4603.46	-0.154251	0.0529314	0.18406	-0.0468694	0.466364	0.737626	0.167199	0.0964535	0.198001	-0.00243266	0.966493	0.987291	-0.142356	0.0766464	0.229524	-0.155913	0.0150968	0.0964716	-0.0298783	0.6484	0.838062	0.16323	0.00457477	0.016137
FBgn0000723	FER	3877.66	4236.95	4164.8	4555.28	4303.38	4308.83	4023.15	3711.53	3742.64	2831.83	2881.08	3175.48	3205.63	2877.61	3188.29	3514.94	3152.66	3536.04	1813.05	2726.71	2515.99	3966.8	2975.68	3576.2	0.153734	0.165639	0.393089	0.0307551	0.763932	0.911185	0.553918	0.00314754	0.0140747	-0.162349	0.0642811	0.317813	0.210625	0.0672835	0.209503	-0.270166	0.00927693	0.0656792	-0.103597	0.295606	0.564771	-0.38475	7.87644e-11	9.195e-10
FBgn0000810	fs(1)K10	537.362	491.916	525.704	457.808	445.828	468.384	455.649	430.636	475.286	416.408	464.53	438.185	402.214	384.951	389.199	442.832	442.075	393.365	395.735	623.852	545.463	496.383	689.163	427.786	0.348761	0.0367652	0.141884	0.221557	0.12486	0.371293	0.0608856	0.763949	0.851147	0.0203933	0.797319	0.920978	0.213166	0.17992	0.396055	0.155407	0.232409	0.500116	0.158529	0.245052	0.510618	-0.372708	5.04514e-06	3.29253e-05
FBgn0000826	png	3.44463	1.88473	5.50476	10.622	4.01647	4.98281	2.1646	2.23707	3.14066	7.71126	1.00548	8.26763	2.03653	0	3.45955	5.17327	7.72183	3.53322	30.308	1.77989	3.5248	3.42333	143.003	5.45447	0.129597			0.0952555			0.173492			0.0360872			0.136034			0.0762998			2.79088			-0.0450473	0.505297
FBgn0000964	tj	182.565	155.491	166.06	285.732	191.787	163.436	275.987	325.494	254.393	524.366	409.228	450.586	387.958	643.501	467.039	342.471	409.257	361.566	189.641	96.1141	107.506	160.897	342.562	194.023	-0.893537	0.00137274	0.0101215	-0.413197	0.031502	0.151752	0.586401	0.0448252	0.112547	0.1032	0.158112	0.471819	-0.813735	0.00155556	0.0105646	0.0407725	0.720091	0.865435	-0.116915	0.380111	0.644486	1.55027	3.04712e-20	6.47166e-19
FBgn0000996	dup	73.8512	65.105	65.5654	126.126	76.1742	90.9403	63.349	90.1552	109.344	174.407	106.127	154.527	117.55	99.8075	119.813	67.5097	139.02	72.3255	287.521	125.241	123.042	62.1022	998.42	59.0668	0.107627			0.0785693			0.208204			0.0577189			0.0940916			0.112624			0.0829675			0.655896	0.00011834	0.000606789
FBgn0001075	ft	91.2827	81.0436	106.425	62.6698	78.3212	53.8143	64.9381	50.3341	65.9538	60.5885	59.323	71.3083	83.4975	50.5608	51.8932	72.4258	71.427	93.0415	83.1304	79.2052	65.2088	84.7274	60.5946	57.6615	0.0450845	0.775799	0.901427	-0.102636	0.450925	0.726828	-0.0899839	0.678926	0.787765	-0.14343	0.103334	0.390734	0.0428708	0.800409	0.904723	0.0265279	0.824489	0.918891	0.0665663	0.609095	0.81379	-0.417988	0.0280939	0.075273
FBgn0001078	ftz-f1	1550.19	1544.96	1578.65	1570.45	1500.56	1452.45	1606.88	1507.31	1509.38	1616.14	1628.88	1646.52	1530.26	1365	1362.9	1313.89	1450.64	1465.41	712.543	1202.95	1275.63	1557.09	2109.43	1480.97	0.219106	0.103501	0.289623	0.217451	0.0839203	0.293005	0.62109	0.00646216	0.0253281	0.0778016	0.361683	0.673574	0.0550347	0.665821	0.827329	0.148221	0.198915	0.464599	0.118636	0.317306	0.588789	-0.112923	0.0584578	0.137016
FBgn0001079	fu	273.848	251.612	262.393	268.737	249.021	258.11	292.221	261.737	269.05	254.472	264.44	267.665	300.388	259.699	283.683	293.842	296.325	250.859	340.315	265.204	281.984	226.796	355.489	243.893	-0.023844	0.873528	0.948535	-0.0184213	0.886972	0.959075	-0.0557426	0.772722	0.857169	0.0238038	0.758907	0.903377	0.0440206	0.778988	0.89442	0.0573377	0.643393	0.820066	0.0054709	0.969012	0.988637	0.102546	0.300088	0.471312
FBgn0001083	fw	220.018	254.318	341.974	200.896	203.237	195.101	251.383	181.859	228.109	238.815	286.927	249.185	247.771	266.9	244.888	256.336	278.635	268.339	142.587	182.102	187.13	244.22	162.639	214.603	-0.21782	0.164104	0.390545	-0.269863	0.0673641	0.253125	0.255388	0.213071	0.352936	-0.132473	0.13173	0.435792	-0.242594	0.139608	0.335289	0.0373808	0.760049	0.88606	-0.0480708	0.711095	0.870411	-0.0714439	0.582034	0.734811
FBgn0001084	fy	71.7741	68.9642	70.8716	80.9728	50.0095	65.8399	52.8033	76.1721	63.8443	52.6255	63.3628	64.0756	74.5184	52.5588	47.4705	54.6852	43.1673	68.2333	64.2514	52.4642	53.7399	60.0219	103.47	61.7761	0.14406	0.380328	0.63344	0.156815	0.255082	0.547898	0.294516	0.223501	0.365498	0.0177786	0.783763	0.913725	0.157225	0.375154	0.608488	0.0635258	0.580206	0.78266	0.0778574	0.536988	0.765445	-0.161397	0.32693	0.501245
FBgn0001085	fz	266.098	264.805	240.374	225.186	231.951	218.247	298.715	231.537	270.097	263.284	236.287	264.564	257.62	213.734	207.573	190.376	252.89	240.259	134.221	165.53	185.052	218.237	471.022	185.452	0.151614	0.360112	0.616628	0.115202	0.377843	0.667009	0.636279	0.0294884	0.0827489	0.0279872	0.634569	0.843785	0.0821687	0.625617	0.798474	0.121149	0.315041	0.586804	0.0410679	0.735663	0.884654	-0.141443	0.196607	0.347159
FBgn0001086	fzy	7.75042	3.76947	0.91746	21.244	3.01235	0.996562	3.2469	3.35561	0	30.845	6.03285	17.5687	4.07305	6.89465	1.72977	1.03465	19.3046	4.71096	72.7391	3.55978	1.7624	4.27916	426.586	3.89605	3.83226			0.07416			0.103519			3.70695			0.121749			0.0601547			4.78693			0.00513423	0.953816	0.976316
FBgn0001087	g	1408.59	1410.39	1424.34	1366.34	1518.17	1379.82	1406.98	1391.98	1413.73	1303	1333.27	1387.52	1240.48	1297.07	1422.75	1388.15	1426.71	1414.99	1473.32	1969.26	1906.11	1448.13	1602.25	1305.28	0.117317	0.257249	0.506641	0.0312168	0.72372	0.890836	-0.235922	0.101461	0.205357	0.0276523	0.699713	0.877346	0.0982085	0.298948	0.535575	0.0369655	0.6843	0.84543	0.0441289	0.618835	0.821306	-0.089263	0.134569	0.260822
FBgn0001089	Gal	328.09	334.622	320.183	346.266	455.855	464.383	599.576	553.814	581.003	729.242	826.474	795.734	807.457	919.257	780.102	593.872	755.75	746.664	1135.21	550.084	599.197	337.187	424.957	316.349	-1.18479	9.46952e-14	2.39225e-12	-0.903885	8.2756e-08	1.55989e-06	-0.890294	0.00164784	0.0082169	0.0700514	0.405553	0.708744	-1.0957	2.00836e-13	5.17019e-12	-0.140281	0.267332	0.539465	-0.622152	1.69989e-05	0.000256914	1.35775	1.15892e-53	6.4953e-52
FBgn0001090	bnb	2402.72	2361.81	2569.55	2579.22	2606.83	2333.8	2656.15	2940.9	2788.44	2553.74	2531.87	2348.07	2202.73	2310.49	2256.62	2399.75	2513.86	2408.45	2605.55	1839.92	1900	2418.23	1900.62	2484.66	-0.000247726	0.998871	0.999418	-0.0931543	0.362114	0.654231	0.116219	0.515732	0.655571	-0.0698813	0.384393	0.691352	-0.117459	0.29709	0.53393	-0.103524	0.313724	0.584922	-0.260221	0.0148686	0.0836412	-0.0998214	0.0530157	0.126683
FBgn0001091	Gapdh1	106670	105172	108287	117835	117438	104168	105800	108900	110416	125331	114676	107664	113513	133188	126547	109177	102862	119976	91097.9	92441.1	90156.7	102119	89804.8	112085	-0.2676	0.00456337	0.0281241	-0.121124	0.201706	0.485622	0.17744	0.124375	0.2392	-0.0617268	0.409941	0.71219	-0.189038	0.0615066	0.196889	-0.126522	0.160269	0.415571	-0.102122	0.284741	0.553941	0.229542	0.000697967	0.00307817
FBgn0001092	Gapdh2	28959.9	28423.7	30841	29718.2	29644.8	28696.8	30134.7	32060.7	31347.9	40004.1	36891.7	36369.1	38612.7	40433.3	40812.7	32348.4	30968.3	32889	33568.9	27809.4	29024.7	22185.2	23921.6	26729.2	-0.710926	1.58449e-17	5.07962e-16	-0.389349	8.51633e-07	1.39294e-05	-0.255839	0.0439931	0.110962	-0.243688	0.00118258	0.0208298	-0.633494	5.90954e-13	1.44461e-11	-0.243075	0.00154592	0.0154988	-0.34545	1.32809e-05	0.000205278	0.450328	2.43409e-20	5.21541e-19
FBgn0001098	Gdh	6984.1	7346.07	6911.96	9089.75	8901.14	8783.24	7955.38	7821.53	7613.61	10394.9	9578.16	8149.32	6478.02	8085.06	6956.62	6211.9	6450.05	6292.66	8507.95	9111.99	8917.17	6121.96	5631.41	6613.2	-0.214001	0.0357371	0.138845	-0.0480312	0.501893	0.763203	-0.475606	4.36634e-06	4.06972e-05	-0.182999	0.00731639	0.0836064	-0.592787	9.97645e-08	1.47317e-06	-0.51332	3.91172e-12	1.68799e-10	-0.33095	3.10343e-06	5.38657e-05	0.0307066	0.677931	0.806904
FBgn0001099	gdl	138.887	123.621	143.598	119.16	117.923	84.6163	101.918	91.2308	127.441	94.5555	82.6162	94.6634	87.564	105.882	95.2259	111.228	88.1079	93.2606	118.488	158.277	187.56	128.156	190.282	112.281	0.366621	0.0618593	0.2041	0.316284	0.065233	0.247951	-0.0508776	0.81478	0.886101	0.0221576	0.757228	0.902144	0.474529	0.0257594	0.105208	0.195584	0.161867	0.417411	0.203537	0.169925	0.414338	-0.420332	0.00468933	0.016493
FBgn0001104	Galphai	657.063	664.369	672.498	642.631	649.664	606.906	750.035	812.057	754.805	826.206	810.413	796.793	741.295	792.885	806.074	818.411	864.845	752.576	1080.69	1102.64	993.993	707.774	1091.51	737.911	0.0798361	0.579632	0.789951	0.0315048	0.795752	0.925445	-0.251403	0.147612	0.271386	0.185667	0.0736035	0.336936	0.0397208	0.784344	0.897678	0.319413	0.028939	0.149331	0.0867937	0.498893	0.737622	0.232443	0.000529428	0.00239062
FBgn0001105	Gbeta13F	4842.72	4744.5	4887.75	4833.75	4862.74	4962.69	5286.62	5314.92	5583.96	5155.12	5503.22	4764.67	4912.3	4930.8	4923.3	4854.79	5076.69	5381.98	4272.51	5217.76	5133.01	4857.09	5412.63	4931.37	0.0330546	0.603568	0.805638	-0.0157639	0.816102	0.932534	0.0878515	0.410205	0.560039	0.0622909	0.244864	0.573427	-0.0262033	0.735062	0.869053	0.0620477	0.280384	0.553165	-0.0826563	0.193913	0.446307	0.0417013	0.246143	0.409595
FBgn0001108	DCTN1-p150	1547.5	1638.78	1730.33	1900.28	1876.7	1814.74	1803.11	1786.3	1803.78	1742.74	1896.33	1775.47	1925.53	1821.34	1973.67	1959.64	1817.53	1970.36	2066.14	1780.78	1825.85	1750.18	1930.95	1704.13	-0.0872902	0.27574	0.527719	-0.091683	0.220853	0.508961	-0.0338294	0.726974	0.824715	0.107019	0.122639	0.421141	-0.0141407	0.855065	0.929962	-0.0371513	0.588619	0.787434	0.000603506	0.994069	0.997893	0.224469	0.00017256	0.000860384
FBgn0001112	Gld	312.6	385.428	333.038	365.397	399.639	389.656	359.324	384.776	437.598	348.108	321.752	334.839	321.771	316.005	269.845	322.812	272.195	314.457	330.79	270.544	283.746	368.008	272.272	365.449	0.101076	0.47956	0.715458	0.0954303	0.455124	0.730545	0.187502	0.300951	0.452077	-0.0150032	0.849702	0.940819	-0.00334401	0.979664	0.990733	-0.129067	0.281367	0.554252	-0.162381	0.20914	0.466964	-0.143106	0.17332	0.316091
FBgn0001114	Glt	5230.84	5582.75	5759.42	8429.43	9895.42	8701.19	11775.2	11441.9	12635.8	18201.9	18933.8	18868.6	16130.7	15585.3	18471.2	17149.8	17177.9	16047.2	17022.1	15479.7	16587.4	5013.23	5072.64	4892.33	-1.74385	2.52327e-100	1.06404e-97	-1.75379	8.2114e-269	2.31007e-265	-1.66951	9.43065e-101	3.36005e-98	-0.133975	0.00860075	0.0943981	-1.9083	0	0	-0.825104	1.54649e-26	1.70399e-24	-1.25185	1.15995e-106	8.39295e-104	1.60555	1.29183e-115	2.74367e-113
FBgn0001120	gnu	4.30579	0.942367	2.75238	52.0478	0	1.99312	6.49381	3.35561	1.04689	66.0965	12.0657	38.2378	10.1826	0	6.91909	1.03465	69.4965	4.71096	246.793	0.889946	0.8812	0.855833	697.242	4.67526	0.0478021			0.0306845			0.045417			0.0175247			0.056744			0.0206968			0.0447025			0.0573861	0.437357	0.610681
FBgn0001122	Galphao	3675.79	3503.33	3621.01	2721.24	3140.11	3094.03	3495	3502.44	3486.86	3319.58	3589.61	3068.11	3205.96	3110.66	3184.11	2926.01	3300.76	3345.09	1069.28	2575.27	2833.49	3578.51	3405.01	3732.61	0.160945	0.00828367	0.0458466	0.144699	0.0557559	0.224399	0.587698	0.0270812	0.0776308	-0.00964032	0.849519	0.940705	0.0909975	0.261466	0.495494	0.2532	0.00127446	0.0133136	0.0327511	0.537195	0.765445	-0.168878	4.69683e-05	0.000260228
FBgn0001123	Galphas	2083.28	1958.02	1929.18	1703.46	1767.04	1824.19	1759.89	1834.45	1873.89	1671.98	1617.61	1631.71	1579.01	1716.91	1588.5	1657.91	1574.93	1756.85	975.143	1887.84	1812.77	1837.02	1464.76	1848.81	0.060064	0.575849	0.788261	0.0329043	0.744657	0.902199	0.136567	0.518428	0.658165	-0.156576	0.0690498	0.327799	0.0533824	0.620606	0.795218	-0.0206458	0.82741	0.919894	-0.0706151	0.464918	0.709699	-0.269059	2.2749e-06	1.55067e-05
FBgn0001124	Got1	3190.11	3438.44	3310.95	3621.78	3659.2	3883.88	4508.41	4583.66	4457.53	6684.42	5029.16	5661.75	6317.2	5950.42	6755.63	6273.15	5656.17	5725.05	6145.36	4463.57	4952.94	3363.92	3175.05	3189.94	-0.965093	1.24415e-41	1.22891e-39	-0.857566	1.21964e-38	1.10682e-36	-0.603485	5.86458e-05	0.000432997	-0.0273917	0.58885	0.817766	-0.817147	1.27199e-12	3.0022e-11	-0.177307	0.00134019	0.0138397	-0.469521	1.37559e-23	1.11365e-21	0.94315	2.94885e-60	1.98326e-58
FBgn0001125	Got2	3631.93	3606.95	3516.22	5442.07	5455.79	5399.73	6950.65	7827.7	6951.58	11032.7	6743.2	8918.68	11640.9	9789.18	10940.2	12028.1	11340.1	11489.1	14503.7	9708.49	10051.5	3775.49	4410.77	3981.29	-1.40597	6.20447e-46	6.8713e-44	-1.51771	9.9406e-91	3.02329e-88	-1.40943	1.7326e-13	3.73032e-12	0.15445	0.0183387	0.153519	-1.09022	2.24391e-10	4.37355e-09	-0.392491	2.71602e-08	7.70604e-07	-0.815389	4.58586e-20	3.06882e-18	1.59759	9.75023e-135	2.74503e-132
FBgn0001128	Gpdh1	27590.1	29399.3	30933.4	36408.6	36975.7	32339.7	37853.6	37736.2	36718.7	48372.7	47692.3	46168.9	41537.9	40522.5	41599.2	37871.1	36187.9	40766.1	21948.8	22935	23921.4	23077.9	22416.9	26347.1	-0.778442	6.4721e-24	3.00679e-22	-0.665448	3.30098e-15	1.1755e-13	0.0959903	0.358006	0.510129	-0.258839	0.00070079	0.0139895	-0.98195	2.39571e-35	2.30384e-33	-0.520128	5.19435e-09	1.60192e-07	-0.627999	8.97991e-18	5.25052e-16	0.500682	3.90317e-21	8.77785e-20
FBgn0001133	grau	450.385	438.201	420.196	491.799	424.742	450.446	386.382	410.503	422.942	406.494	369.009	413.382	430.725	459.643	392.658	423.174	429.527	551.183	738.648	556.216	533.126	457.015	492.028	430.903	0.0803054	0.476817	0.713753	-0.0214883	0.850371	0.946535	-0.328553	0.0499415	0.121958	0.0540912	0.475793	0.753296	0.187339	0.0853265	0.246306	0.0223349	0.81751	0.915524	0.15352	0.126404	0.349755	-0.00698027	0.932988	0.96365
FBgn0001134	Grd	124.868	112.142	111.93	82.8516	95.3912	87.6974	127.712	139.817	118.298	94.7383	85.4654	78.5425	80.4428	82.7358	91.678	80.703	95.5577	93.0415	76.2029	67.6359	70.496	96.7091	78.3691	89.6091	0.0329284	0.831937	0.929802	-0.0177902	0.890557	0.960352	0.275509	0.173328	0.304157	-0.216322	0.0505372	0.279153	0.0180204	0.910945	0.95856	0.00336397	0.979398	0.989685	-0.414848	0.0121835	0.0722955	-0.384877	0.0114307	0.0355186
FBgn0001137	grk	919.716	872.632	896.358	753.1	755.097	806.219	753.282	801.99	817.618	700.623	599.263	647.976	661.871	572.256	634.827	768.748	711.374	773.776	591.438	588.254	648.563	896.913	751.374	921.805	0.412398	0.000747945	0.00595964	0.156344	0.127302	0.375304	0.495112	0.000352758	0.00215618	-0.0442281	0.562208	0.801127	0.358168	0.00327874	0.0200691	0.137397	0.164382	0.420742	0.0987937	0.317439	0.58894	-0.49958	7.45988e-12	9.49624e-11
FBgn0001138	grn	118.557	104.055	111.028	79.7861	84.8512	103.389	104.086	80.8121	102.663	94.5801	80.7701	99.3883	99.4572	105.101	99.4175	85.0418	118.509	86.0075	53.4673	82.3527	89.4722	105.594	67.3859	98.655	-0.0962051	0.547649	0.768404	-0.0428757	0.743205	0.90112	0.206286	0.38515	0.535432	-0.0906017	0.255071	0.58141	-0.0128096	0.936817	0.969264	0.013511	0.912486	0.961185	-0.0357209	0.780991	0.90824	-0.0959019	0.479808	0.649032
FBgn0001139	gro	1335.58	1369.92	1354.16	1446.25	1515.31	1377.73	1495.46	1563.15	1577.67	1601.14	1589.97	1525.35	1624.4	1380.94	1592.29	1493.74	1548.07	1657.85	1345.29	1736.4	1677.59	1392.99	2113.65	1541.83	0.0979573	0.47849	0.715044	0.0687338	0.576036	0.811391	0.102177	0.551088	0.684521	0.190706	0.063373	0.316286	0.0727729	0.592724	0.777295	0.165445	0.179134	0.439375	0.0893422	0.464621	0.709527	0.184866	0.00583715	0.0199448
FBgn0001142	Gs1	3967.2	3923.31	4157.4	6823.46	7382.25	6811.74	6835.29	6747.94	7319.68	6936	7090.17	7669.32	8623	8452.01	8650.52	11022.8	10717	9924.49	9869.47	7855.5	7892.65	4705.05	4516.56	4448.33	-0.915554	7.98779e-85	2.65388e-82	-1.21255	9.29139e-84	2.6139e-81	-0.8421	2.63993e-10	4.29426e-09	0.171512	0.000278427	0.00646416	-0.664933	2.14943e-25	1.22003e-23	-0.598199	1.27424e-25	1.36428e-23	-0.601614	1.6366e-27	1.75434e-25	1.10525	6.1948e-167	2.99977e-164
FBgn0001145	Gs2	23265	23893.1	23711.6	28439.1	28012	28718.2	28447.1	29767.4	29898.8	30403.7	31246.3	30489.1	30422.5	35490.3	30773.8	31807.7	31850.9	32753.5	16830.5	23785.8	24335.9	22824.5	18328.8	23638.3	-0.552509	1.45485e-06	1.93345e-05	-0.554601	5.92479e-08	1.1436e-06	0.0206837	0.848442	0.908927	-0.101384	0.224095	0.553391	-0.491847	2.85603e-06	3.39804e-05	-0.349319	0.000404693	0.00504156	-0.419652	2.28873e-05	0.000339701	0.452545	2.89628e-12	3.77015e-11
FBgn0001149	GstD1	9080.3	8780.08	8737.86	10296.7	10782.1	10769.6	10189.9	13188.2	11121.8	11840.9	11002.9	9843.17	11597.8	13932	10497.6	16353.3	12917.9	13310.6	22257.3	22444.1	22230.1	11990.7	11234.5	13059.2	0.00244154	0.983312	0.993461	-0.20684	0.0397221	0.178156	-0.830951	4.19602e-17	1.15e-15	0.429461	3.93083e-10	3.45144e-08	0.132257	0.145408	0.344317	0.188804	0.00640969	0.0489526	0.0632387	0.508988	0.745379	0.434939	4.7472e-07	3.57062e-06
FBgn0001150	gt	93.005	78.2165	93.5809	81.7894	73.3006	76.7353	77.9257	74.9419	87.9384	67.1981	78.4271	76.4756	68.2236	64.3501	44.9741	71.3911	64.6704	75.3754	29.442	73.8655	55.5156	64.1875	42.0123	74.8041	0.00420342	0.98044	0.992125	-0.0910642	0.493546	0.756786	0.116332	0.63055	0.749127	-0.146483	0.0829995	0.3555	-0.157532	0.370968	0.604734	-0.135792	0.2901	0.562585	-0.176976	0.214137	0.471843	-0.427743	0.0180477	0.0520701
FBgn0001168	h	1603.58	1833.14	1792.32	1441.52	1589.11	1454.96	1333.84	1120.46	1294.54	1039.4	1164.97	1301.56	1060.22	1014.96	1001.19	1102.02	1270.8	1095.33	542.595	922.921	1020.99	1503.84	1357.54	1426.69	0.454372	2.05309e-08	3.40032e-07	0.273287	0.00284839	0.0224932	0.730813	0.0011946	0.00623847	-0.252134	0.00113449	0.020196	0.259997	0.0142203	0.0663462	-0.0463213	0.532488	0.753047	0.174432	0.0526537	0.204121	-0.739687	1.26711e-26	3.53448e-25
FBgn0001169	H	481.996	434.406	484.279	445.876	509.881	518.121	488.601	578.191	479.397	523.668	505.123	573.395	584.126	481.306	498.945	464.138	576.383	531.99	486.936	458.724	524.579	486.884	1149.52	448.03	0.187835	0.273541	0.52528	0.145259	0.288691	0.583764	0.352768	0.164	0.29307	0.105605	0.124449	0.424535	0.180351	0.316321	0.553181	0.180428	0.171361	0.429563	0.156851	0.247859	0.513331	0.1656	0.067056	0.152763
FBgn0001170	H2.0	6.88926	7.53894	11.0095	6.3732	4.01647	12.9553	4.3292	5.59268	8.37509	8.81287	6.03285	8.26763	10.1826	8.04376	3.45955	4.13862	1.93046	5.8887	4.32971	3.55978	3.5248	8.55833	4.84757	2.33763	-0.0466752	0.611312		0.0239031	0.704313		0.0917871	0.622142		-0.0252174	0.40147	0.706006	-0.0721467	0.52184	0.725464	-0.0346171	0.556106	0.766486	-0.0153609	0.813966	0.923775	-0.0263223	0.827188	0.902401
FBgn0001179	hay	283.926	241.979	275.161	288.023	251.831	304.004	248.086	281.471	265.66	267.028	243.725	284.474	221.194	230.151	241.627	221.042	250.823	275.805	528.797	446.981	461.595	297.114	341.891	259.308	0.303787	0.0382764	0.14583	0.188051	0.155594	0.420724	-0.600013	0.000184816	0.00121073	0.0840611	0.328524	0.647838	0.135637	0.329312	0.565616	0.0702248	0.549543	0.762907	0.129101	0.296928	0.566595	-0.18317	0.0805674	0.177368
FBgn0001180	hb	233.391	211.327	209.306	206	211.783	217.337	192.653	156.679	197.58	170.684	199.992	168.981	182.524	170.61	163.08	183.839	151.093	181.732	115.688	156.284	158.341	229.047	397.643	221.256	0.512369	0.0173014	0.0830526	0.478435	0.0175132	0.0975624	0.869215	0.00130188	0.00672558	0.105317	0.186471	0.507681	0.461643	0.0288094	0.113829	0.220329	0.129181	0.370315	0.386394	0.0361706	0.158496	-0.290254	0.0116511	0.0360551
FBgn0001185	her	430.965	422.847	404.997	418.256	400.494	421.711	415.159	388.087	419.682	374.368	364.205	360.67	383.342	348.419	393.946	391.319	352.518	378.671	269.609	380.31	393.608	424.946	445.296	430.514	0.181394	0.0911018	0.266216	0.182591	0.0559852	0.22484	0.313992	0.0651373	0.14782	0.0335575	0.621205	0.837275	0.219066	0.0233152	0.0974481	0.0714465	0.402452	0.659367	0.0788036	0.390005	0.652931	-0.142213	0.0942623	0.199013
FBgn0001186	Hex-A	10929.1	10967.1	11507.7	12833.9	13058.4	12304.3	12074	11300	11744.6	10934.8	11457.2	11258.6	11601.5	11418.6	12057.2	11549.3	11494.7	12619.8	9374.74	9920.95	10072.9	12293.2	10256.8	11304.9	-0.0546941	0.482459	0.718051	-0.0732309	0.355615	0.649527	0.231415	0.0308962	0.085483	0.0156789	0.81062	0.925386	0.00232487	0.978619	0.990107	-0.146017	0.0530415	0.221745	-0.046216	0.526826	0.759243	0.0814581	0.046259	0.113501
FBgn0001187	Hex-C	1366.66	1428.63	1373.44	1251.27	1345.52	1291.54	2208.98	2176.67	2146.12	2252.79	2459.39	2242.6	3383.69	3391.02	3205.27	3822.01	3526.95	3353.03	2133.68	1408.78	1459.27	1231.54	1372.67	1232.71	-1.37888	3.05824e-69	6.44817e-67	-1.47685	4.43893e-65	8.76338e-63	-0.299152	0.093343	0.193646	-0.10035	0.119309	0.41445	-0.852595	3.00403e-25	1.68864e-23	-0.0051234	0.943678	0.97476	-0.75221	7.95024e-24	6.52766e-22	1.27175	1.54151e-142	5.04366e-140
FBgn0001189	hfw	854.133	848.553	844.229	828.488	831.157	802.132	771.102	818.99	816.543	830.623	861.52	744.887	762.491	855.697	869.509	828.494	838.063	867.233	875.067	782.865	864.86	913.738	953.215	876.441	0.124662	0.17808	0.40907	0.100184	0.171383	0.443797	0.15016	0.134822	0.254026	0.0902729	0.143188	0.452178	0.152354	0.0937463	0.260177	0.156972	0.0273032	0.144056	0.176467	0.0226736	0.11445	-0.0248838	0.713593	0.831849
FBgn0001197	His2Av	598.64	601.156	549.261	729.847	618.204	614.803	603.82	609.563	529.153	667.684	454.136	631.077	574.056	552.136	453.92	603.081	749.569	571.56	1156.4	1054.18	856.693	637.404	1789.23	727.447	0.683512	0.0105891	0.0561678	0.302586	0.0727419	0.266296	0.039207	0.870463	0.92294	0.193386	0.0274224	0.197556	0.501787	0.0362172	0.134554	0.273783	0.072621	0.269691	0.4604	0.0265471	0.128139	-0.112892	0.201881	0.353662
FBgn0001202	hook	1005.83	1015.87	996.361	965.54	1034.24	994.569	982.73	979.837	1088.76	961.704	950.174	973.514	942.911	952.611	953.105	986.025	1007.7	950.437	968.123	1075.05	1068.01	1053.53	863.676	1022.32	0.0337548	0.737364	0.880609	-0.00773777	0.934694	0.976794	-0.0388845	0.761065	0.849173	-0.0265477	0.720278	0.88777	0.0171274	0.856996	0.930941	-0.0106535	0.907218	0.95875	-0.0432551	0.654104	0.841531	-0.068097	0.234168	0.39532
FBgn0001206	Hmr	163.62	148.894	154.133	141.273	128.527	134.536	132.041	147.647	136.095	167.445	139.761	102.312	147.648	117.209	162.599	143.817	147.68	144.862	138.551	132.602	148.923	143.78	406.388	139.478	0.25119	0.15033	0.3677	0.187	0.161448	0.429183	0.440376	0.114118	0.224077	0.0648231	0.224554	0.553869	0.2908	0.129623	0.32146	0.21297	0.0950255	0.311239	0.210321	0.119316	0.338392	-0.103793	0.42035	0.594828
FBgn0001208	Hn	5628.11	6168.65	6200.32	12213	13328.3	13090.1	12165.5	11929.8	13043.1	17516.3	20059.6	19340.7	19231.2	19190.4	18905.2	10993.1	10618.4	10659.4	6308.68	5327.32	5584.09	3604.25	3280.21	3393.85	-2.48488	0	0	-1.65371	2.33509e-196	3.75382e-193	-0.686361	2.41787e-09	3.57502e-08	-0.796826	3.3731e-31	1.35831e-28	-2.47108	3.37773e-218	3.93032e-215	-1.89244	3.63225e-187	5.15279e-184	-1.84663	5.52029e-187	1.06514e-183	1.68269	1.37466e-253	1.66417e-250
FBgn0001215	Hrb98DE	4138.5	3947.16	3971.55	3911.55	3903.48	3906.17	3814.4	3946.34	3699.52	3675.13	3860.33	3785.34	3845.57	3724.76	3887.5	4080.45	3820.05	3923.47	3323.57	4381.71	4470.13	4276.98	4777.62	4488.26	0.22588	0.000591861	0.00486809	0.181313	0.00403277	0.0298165	0.175175	0.189685	0.325322	0.152142	0.00695249	0.0809483	0.24456	7.69328e-05	0.000719446	0.213044	0.000191519	0.00262189	0.232645	0.000331476	0.0036899	-0.0600487	0.147697	0.280341
FBgn0001216	Hsc70-1	5179.67	4980.72	5179.03	5901.92	5464.26	5342.22	5186.22	5256.99	5538.24	5367.23	5331.53	5579.51	5842.56	5697.45	6181.8	5519.69	5208.82	5660.88	3865.51	4419.52	4195.3	5080.68	4264.76	5368.25	-0.254031	0.00878077	0.0481603	-0.141964	0.121714	0.36563	0.258417	0.0473129	0.117274	-0.0434464	0.551937	0.795709	-0.139154	0.147422	0.347884	-0.145116	0.115366	0.350334	-0.102875	0.24427	0.509961	0.217062	9.66205e-07	6.99156e-06
FBgn0001217	Hsc70-2	11.195	9.42367	11.927	10.622	16.0659	17.9381	18.3991	12.3039	15.7033	11.0161	12.0657	13.4349	16.2922	21.8331	6.91909	18.6238	8.68706	9.42193	23.3804	17.7989	13.218	9.41416	21.0061	14.805	-0.00371876	0.97229	0.988974	0.0396531	0.664334	0.861209	-0.0905963	0.695592	0.79939	0.0331597	0.424559	0.722004	0.0712527	0.622529	0.79691	0.00486378	0.956894	0.980794	-0.00483923	0.956938	0.984276	0.127271	0.393405	0.569343
FBgn0001218	Hsc70-3	7233.34	7014.38	6971.5	8332.15	9439.34	8964.36	8852.74	8796	7543.19	9189.29	8945.85	7555.53	7318.38	10378	8160.05	11681.6	12030.3	11264.9	29259.4	42455.7	38852.3	9220.81	11444.8	10567.9	0.224044	0.0806934	0.245008	-0.153403	0.0692527	0.258132	-1.76591	5.1092e-25	2.10564e-23	0.530374	8.7113e-10	7.16413e-08	0.251088	0.0174985	0.0780422	0.204768	0.0180763	0.108774	0.28094	0.00472356	0.0348502	0.27862	0.00434568	0.0154823
FBgn0001220	Hsc70-5	6726.08	6427.82	6589	9185.33	9142.85	8647.94	7484.04	7155.72	7035.97	7864.75	7713.02	7557.85	7390.14	7580.13	7502.67	7457.86	7600.4	7786.86	12101	12263.8	11547.3	6898.16	6563.5	6724.79	-0.159536	0.00032459	0.00282445	-0.180531	2.58778e-05	0.000336651	-0.784953	7.81637e-26	3.34619e-24	0.0299222	0.45658	0.741534	-0.199942	1.05922e-05	0.000114973	-0.397433	1.39225e-16	8.82719e-15	-0.097216	0.033668	0.151075	0.198011	5.62588e-08	4.82685e-07
FBgn0001222	Hsf	987.034	1085.69	969.24	1087.2	1174.59	970.744	1230.81	1060.06	1141.1	1141.94	1094.23	1146.45	1140.67	1002.31	1154.48	1078.06	1109.04	1104.63	949.275	1051.16	1029.47	1074.7	1422.13	1010.01	0.0652134	0.617461	0.814074	0.0638921	0.581857	0.81549	0.222	0.132912	0.251414	0.116492	0.194153	0.516187	0.0370541	0.771316	0.889938	0.0916392	0.431758	0.683406	0.0231765	0.834911	0.932629	0.121937	0.0962949	0.202492
FBgn0001223	Hsp22	2063.09	1087.14	1013.37	1713.64	2559.64	3361.74	1717.3	2119.09	3724.73	5941.51	1852.86	1316.42	1495.38	1972.48	1764.01	1631.02	2565.74	1654.58	2216.93	4783.31	3248.05	1491.96	1677.19	1466.08	-0.156392	0.17406	0.403729	-0.24331	0.0865667	0.29654	-0.997275	8.0482e-05	0.000573869	0.040012	0.577705	0.809703	-0.234664	0.133233	0.32686	-0.561495	0.002834	0.0256483	-0.506833	0.0104745	0.0645546	0.183551	0.305087	0.477428
FBgn0001224	Hsp23	79.8119	83.4132	80.253	56.6789	72.1488	76.8673	68.7501	78.0405	80.6886	103.43	77.4968	66.7234	92.2517	132.825	93.6672	69.522	86.442	82.1712	1032.8	1604.65	832.294	70.4092	197.192	90.8798	0.0516423	0.730113	0.877841	0.165333	0.204694	0.490168	-3.12888	6.40373e-14	1.44345e-12	0.0687271	0.212858	0.539867	0.1937	0.268845	0.503912	0.227379	0.0825011	0.289857	0.186818	0.153469	0.3906	0.325882	0.0461005	0.113203
FBgn0001225	Hsp26	341.879	395.794	391.755	250.679	293.203	279.037	277.069	326.612	311.972	613.596	281.533	299.702	237.255	299.917	228.33	326.951	386.092	295.613	1033.93	1100.86	734.039	275.578	3169.5	317.917	0.184057			0.106692			0.0693602			0.0359501			0.138589			0.104251			0.109058			-0.50697	1.46809e-05	8.83773e-05
FBgn0001226	Hsp27	58.8258	48.2799	40.5524	44.8159	37.3218	39.0342	39.1406	51.6873	46.2731	140.542	49.493	113.16	55.237	73.8784	36.4909	43.6537	97.9328	53.2401	364.485	93.8706	73.4732	34.3893	2487.6	38.3554	0.0991876			0.066905			0.148511			0.0259884			0.0978344			0.0625849			0.0692688			0.110786	0.516343	0.678555
FBgn0001227	Hsp67Ba	141.23	158.318	144.959	83.9138	107.441	121.581	130.958	117.446	106.782	107.958	114.624	120.914	133.392	148.235	126.273	127.262	153.471	151.929	101.315	109.463	116.318	141.212	118.765	174.543	0.0516182	0.739522	0.881595	0.000632548	0.997664	0.999095	0.369023	0.0772303	0.167763	-0.0107719	0.887152	0.956892	0.236113	0.166746	0.377481	0.280601	0.0721806	0.268847	0.169673	0.230767	0.493348	-0.0858218	0.491943	0.658571
FBgn0001228	CG4456	248.802	156.283	132.159	355.361	523.214	607.326	343.483	293.824	683.131	833.245	261.335	182.794	241.501	272.968	240.412	276.569	358.296	208.539	498.87	866.748	581.386	221.422	241.596	236.897	-0.0971245	0.432631	0.680442	-0.164072	0.247282	0.540167	-1.36216	9.69804e-09	1.35417e-07	0.109151	0.174493	0.493277	-0.311469	0.102524	0.274891	-0.973749	4.15628e-06	8.34861e-05	-0.631245	0.00796523	0.0526333	0.418293	0.0129292	0.0393071
FBgn0001229	Hsp67Bc	66.3091	56.542	57.8	60.5454	37.1524	54.8109	77.9257	76.0604	67.0007	46.2676	45.2464	52.7062	44.8036	62.0519	76.11	39.3169	37.6439	42.3987	34.6377	45.3872	50.2284	55.6291	53.3233	56.1031	-0.0655373	0.67921	0.849503	0.257514	0.107345	0.338837	0.276851	0.226259	0.368371	-0.0391227	0.600329	0.825069	0.112584	0.50653	0.714545	0.0486547	0.685215	0.8461	-0.251728	0.101227	0.308889	0.00275084	0.987538	0.993777
FBgn0001230	Hsp68	330.684	310.039	330.285	279.359	248.017	312.92	397.205	504.46	437.598	354.718	526.869	415.449	463.31	507.906	437.632	478.01	445.936	467.563	234.67	186.889	178.884	251.615	268.232	283.632	-0.783353	2.23467e-09	4.11242e-08	-0.768494	1.02883e-11	2.93844e-10	0.40662	0.0190839	0.059644	-0.208181	0.0245327	0.184596	-0.62018	0.000352183	0.00286173	-0.0360372	0.744062	0.878234	-0.681199	1.24844e-06	2.31993e-05	0.537249	2.95366e-09	2.97479e-08
FBgn0001233	Hsp83	11676.5	11903.2	11540.1	8362.95	7352.48	7963.66	5428.89	6441.72	5551.31	9381.99	12246.5	6383.46	6562.86	13746	6487.7	7598.16	10040.4	6779.1	20138.2	21422.8	21251.7	14020	23574.2	14120.7	0.439055	0.0459065	0.165569	0.974891	5.63992e-06	8.24234e-05	-0.218254	0.261972	0.408684	0.405631	0.00571718	0.0703684	0.727992	0.00145174	0.00996106	1.06722	3.30604e-08	9.21873e-07	1.51115	7.2863e-14	3.25689e-12	-0.194119	0.277924	0.446109
FBgn0001234	lncRNA:Hsromega	7379.45	7507.06	7477.61	8026.9	7725.06	8338.21	7622.48	7476.15	7704.31	6769.11	6584.92	6203.95	5398.63	6149.54	5502.43	5541.87	5263.55	5579.33	3554.13	6124.33	5620.46	6450.07	5180.07	6080.56	0.038304	0.664506	0.841007	0.0940352	0.280682	0.575952	0.207283	0.279547	0.428602	-0.297606	0.000333204	0.00755563	-0.137124	0.148356	0.349448	-0.402261	1.36339e-05	0.00024678	-0.337425	8.17652e-05	0.00106359	-0.37088	2.05563e-11	2.51622e-10
FBgn0001235	hth	4781.22	4557.78	4807.75	4726.65	5098.1	4845.87	4910.3	4836.65	5225.49	4852.81	4837.54	4886.77	4903.01	4632.73	4863.57	4399.71	4727.92	5015.44	1298.37	3735.75	3932.49	4726.76	3741.17	4503.99	-0.143229	0.134981	0.341766	-0.112217	0.244879	0.537158	0.379371	0.143564	0.265873	-0.0937734	0.227641	0.556848	-0.161427	0.0991345	0.26939	-0.14066	0.125406	0.364464	-0.181487	0.047703	0.192223	0.0380576	0.38155	0.557692
FBgn0001247	Ide	2046.97	2022.32	2108.32	2264.61	2281.36	2436.59	2267.42	2180.03	2176.48	2219.74	2105.47	2055.54	2139.37	2076.44	2077.46	2123.11	2110.96	2229.46	2126.75	2546.13	2535.21	2054	1955.19	2199.71	-0.0256173	0.721093	0.873815	-0.0588614	0.386969	0.675021	-0.165258	0.154634	0.280864	0.00638097	0.914611	0.967993	-0.0431655	0.565512	0.758498	-0.143378	0.0430009	0.192816	-0.0846534	0.203171	0.459354	0.0406219	0.382637	0.558568
FBgn0001248	Idh	9058.43	8900.98	8806.85	12530.1	12029.6	11446.4	14603.1	15040	13292.4	15165.3	15875.1	16286.4	18685.7	18726.2	20845.9	24715.3	22727.4	21679.8	23987.7	22601.2	20491.2	9038.24	9208.76	8906.3	-1.10166	9.98274e-66	1.8551e-63	-1.34851	9.28315e-97	3.07245e-94	-1.25654	5.72032e-39	4.02427e-37	0.0198256	0.537389	0.790296	-0.803768	1.18576e-65	2.42061e-63	-0.386046	1.15049e-14	6.13001e-13	-0.649027	1.7716e-25	1.69503e-23	1.13067	6.43341e-104	1.11261e-101
FBgn0001250	if	4531.96	4595.64	4496.63	4372.18	4356.8	4466.35	4349.14	4260.78	4752.77	5147.18	4939.82	5410.24	5166.27	4206.12	4974.58	4627.67	4249.09	4596.3	2427.6	2969.02	3119.83	3874.63	3328.79	3979.76	-0.3369	0.00172757	0.0123395	-0.253172	0.0031667	0.0245757	0.403147	0.00447247	0.0188472	-0.252314	0.000915725	0.0171101	-0.457493	6.57758e-07	8.619e-06	-0.20516	0.0106054	0.0725941	-0.232399	0.00691683	0.0472984	0.0839074	0.230344	0.390388
FBgn0001253	ImpE1	61.621	69.3051	64.7379	63.339	86.8196	68.3387	75.2939	83.3728	90.5174	44.4313	54.9601	32.8666	51.6112	67.3793	44.6968	73.0074	94.9684	86.6154	64.5451	61.1308	56.049	51.8839	50.5856	58.0803	-0.0209477	0.892321	0.95677	-0.494531	0.010427	0.0651135	-0.104728	0.614101	0.735576	-0.0935113	0.252764	0.580335	0.139222	0.427408	0.65305	-0.227346	0.119651	0.356621	-0.456276	0.0137335	0.0791403	-0.152138	0.354885	0.531712
FBgn0001255	ImpE3	12.0562	6.59657	11.0095	13.8086	12.0494	13.9519	11.9053	11.1854	8.37509	3.30483	7.03833	8.26763	5.09131	17.2366	8.64886	8.27723	10.6175	12.9552	4.32971	8.00951	15.8616	4.27916	4.84757	9.35051	-0.0835312	0.406899		-0.0917433	0.293931	0.588724	-0.124697	0.531671		-0.0306421	0.362599	0.674059	-0.00186544	0.984606	0.992883	-0.141193	0.111358	0.343364	-0.0837497	0.314038	0.585352	0.0134581	0.91682	0.954672
FBgn0001256	ImpL1	4.39816	5.7755	2.81143	5.42495	11.437	2.03581	5.52765	10.6169	1.06935	5.62626	7.18925	7.38946	5.20058	9.81636	8.83444	7.85655	5.91551	11.1788	7.07593	9.99943	7.2009	8.74199	9.2024	11.1419	0.0463893	0.69042		0.0309348	0.736282	0.898431	0.104595	0.647901	0.764048	0.0555238	0.117323	0.411552	0.102863	0.454546	0.676355	0.0480723	0.465202	0.70446	0.0529054	0.427945	0.68326	0.114449	0.319041	0.492022
FBgn0001257	ImpL2	1922.65	1859.91	1698.36	1398.24	1351.92	1392.39	1473.39	1421.52	1575.57	1826.79	1255.91	1514.32	1284.82	1235.26	1521.04	1558.5	1717.77	1481.52	1057.3	1658.9	1678.6	1753.29	1540.05	1941.13	0.328267	0.00653834	0.0379293	0.109632	0.281406	0.576084	0.244966	0.192857	0.329431	-0.0442471	0.564151	0.802162	0.146739	0.289337	0.526792	0.317322	0.00136945	0.0140397	0.201343	0.0422395	0.177562	-0.417158	1.89455e-07	1.50594e-06
FBgn0001258	Ldh	280.049	278.976	292.501	447.062	367.676	396.367	345.058	347.228	331.564	556.851	475.028	552.402	578.569	640.824	711.652	435.465	449.919	470.907	597.656	602.11	669.442	317.862	362.925	286.142	-0.959017	2.13624e-10	4.3134e-09	-0.442005	0.000437294	0.0043741	-0.881525	2.25738e-10	3.69923e-09	0.111688	0.20331	0.526792	-0.673397	2.09762e-06	2.56116e-05	-0.243728	0.0480226	0.207701	-0.0602064	0.593172	0.803175	1.17221	3.67835e-34	1.29073e-32
FBgn0001259	in	29.2794	48.0607	31.1936	52.0478	53.2183	36.8728	50.8682	36.9117	35.5941	57.2836	67.3668	49.6058	47.8584	49.4117	53.623	53.802	47.2962	54.1761	32.9058	23.1386	35.248	26.5308	19.3903	32.7268	-0.607986	0.0170631	0.0821967	-0.673171	0.0078028	0.0511684	-0.0903209	0.703371	0.806136	-0.0578354	0.291908	0.616234	-0.896754	0.002608	0.0164149	-0.371722	0.0368364	0.172537	-0.219032	0.124955	0.347325	0.302905	0.11426	0.230756
FBgn0001263	inaD	4002.87	4036.84	4006.75	3660.39	3611.05	3792.45	4098.01	4187.43	4312.31	3209.43	4049.19	3529.33	4385.25	4732.23	4052.1	5065.34	4464.04	3940.09	3349.6	2689.05	2945.45	4751	3671.86	4922.31	0.00970318	0.933491	0.974278	-0.0146902	0.895069	0.961524	0.56238	0.000727337	0.00405729	0.0995091	0.232164	0.562479	0.260828	0.0449273	0.157747	0.240616	0.0251113	0.136232	0.0702084	0.486167	0.726897	0.139953	0.0158674	0.0466239
FBgn0001269	inv	52.6111	70.4766	62.8155	71.6066	51.826	69.2811	63.8415	73.048	54.0334	56.8578	65.6644	59.8716	74.0075	59.3095	72.8813	59.9411	59.9859	60.7873	39.2215	43.1209	36.1998	55.8917	57.8694	61.5577	-0.136998	0.401085	0.652697	-0.0254979	0.84622	0.945158	0.479673	0.0412109	0.105707	-0.0227885	0.751848	0.899369	-0.0396297	0.807057	0.907247	-0.0542643	0.658377	0.829109	-0.0556025	0.670127	0.852223	0.109563	0.492712	0.659529
FBgn0001276	ix	122.284	137.586	133.949	139.148	109.449	113.608	125.547	114.091	124.579	107.958	107.586	112.646	118.118	129.849	138.382	127.262	101.349	121.307	96.1195	129.932	125.13	142.924	130.076	133.245	0.0513966	0.72025	0.873444	0.141594	0.287679	0.582461	0.207532	0.263707	0.410549	0.0214498	0.790766	0.917128	0.241753	0.106833	0.282167	0.113415	0.362903	0.627107	0.10916	0.386784	0.650843	-0.0187067	0.882896	0.935186
FBgn0001280	janA	413.554	336.045	344.037	443.894	421.668	429.703	337.286	382.863	371.177	452.482	364.714	343.178	380.797	396.853	346.415	376.355	416.193	354.995	669.784	570.142	581.646	364.648	454.856	391.716	0.0799481	0.52433	0.75107	0.0536392	0.638761	0.848039	-0.519179	0.000334464	0.00205688	0.079028	0.353474	0.668265	0.0441911	0.74938	0.87683	-0.0645106	0.530382	0.751552	0.119088	0.300548	0.570214	0.0521367	0.59839	0.746368
FBgn0001291	Jra	718.155	671.312	732.845	807.905	753.639	756.979	755.772	803.551	761.545	759.293	770.821	890.915	814.387	831.288	865.518	847.248	797.187	792.834	907.467	967.495	945.591	789.386	757.378	816.576	-0.0859572	0.296466	0.552142	-0.0463117	0.544311	0.79248	-0.208538	0.0285075	0.0807348	0.128242	0.0673946	0.326161	-0.0375624	0.701837	0.848975	0.0375229	0.619612	0.80439	0.0264764	0.728171	0.880238	0.24412	0.000258963	0.00124553
FBgn0001296	kar	818.762	781.161	744.801	819.864	698.74	649.56	808.932	823.461	869.886	842.565	786.798	907.938	789.003	720.257	834.142	799.957	922.23	778.079	721.182	569.218	652.175	802.86	889.903	794.557	0.0726198	0.462542	0.704055	-0.0126949	0.893966	0.961524	0.365881	0.00655853	0.0256149	0.065197	0.357837	0.670817	-0.0323882	0.733471	0.868138	0.171079	0.0944636	0.310205	-0.00536485	0.949047	0.981129	0.00657445	0.920869	0.957077
FBgn0001297	kay	9982.74	10136.2	10263.1	9791.2	10421.4	9328.99	9961.07	10015.6	10270	10806.9	10832.8	10849.2	12594.8	12121.5	12517.4	11578.2	10814.6	12522.3	7029.41	10900.3	11336.2	11497.2	9954.32	11851.3	-0.158318	0.0441515	0.161037	-0.0662034	0.438978	0.718225	0.192486	0.287554	0.436904	0.11006	0.10156	0.387462	0.0254203	0.728445	0.865005	0.167318	0.0416316	0.188989	0.130557	0.0737902	0.256306	0.304284	1.68051e-17	3.11074e-16
FBgn0001301	kel	723.372	688.87	719.288	884.813	789.237	818.177	876.664	630.854	767.367	608.088	596.247	625.24	657.798	525.143	593.312	661.144	716.2	639.513	458.083	427.174	494.353	639.307	824.895	596.874	0.161116	0.250103	0.496942	0.0177412	0.881397	0.957089	0.5697	0.000387095	0.00233505	-0.0256457	0.74906	0.89838	0.137042	0.294402	0.53104	-0.199411	0.0952883	0.311501	-0.0908952	0.472467	0.715284	-0.234301	0.00536763	0.0185765
FBgn0001308	Khc	1909.19	1913.95	1870.7	1998	1966.06	2140.61	2010.92	1956.32	2065.51	2319.99	2502.63	2362.48	2411.25	2305.11	2274.65	2405.57	2387.01	2351.95	2226.34	2029.97	1965.08	2008.64	2323.6	2015.04	-0.136707	0.105715	0.292691	-0.163602	0.033357	0.158449	0.0608929	0.563244	0.694622	0.130974	0.0578827	0.304223	-0.175503	0.0334058	0.126287	0.0618204	0.435079	0.685063	0.0684146	0.392835	0.655192	0.30731	1.05675e-10	1.2207e-09
FBgn0001311	kkv	44.719	35.761	39.3968	32.8832	38.1043	24.88	38.9096	129.573	28.2273	20.9019	137.562	35.1677	25.4218	21.8032	44.9126	34.0969	31.809	32.1602	22.4837	16.8858	27.2798	26.635	16.3421	24.1225	-0.121959	0.402003	0.653553	-0.188357	0.178681	0.454703	0.0237844	0.921194	0.954285	-0.192219	0.0296995	0.209439	-0.303413	0.0498218	0.170264	-0.130855	0.253906	0.524018	-0.248153	0.0266574	0.128405	-0.205554	0.254827	0.420291
FBgn0001316	klar	2605.03	2703.58	2758.66	2665.89	2448.31	2372.54	2471.21	2551.36	2742.32	2515.9	2468.23	2715.03	2510.33	2292.64	2434.58	2417.59	2521.79	2505.71	1933.83	2149.4	1968.07	2608.63	2915.13	2558.23	0.140377	0.0793914	0.242667	0.104307	0.140478	0.399469	0.44271	1.02512e-06	1.07119e-05	0.00253424	0.966181	0.987122	0.0596045	0.447764	0.669823	0.111939	0.148688	0.400347	0.0551303	0.481092	0.7222	-0.139044	0.00762568	0.0251406
FBgn0001319	kn	177.024	163.202	173.915	114.847	139.835	132.166	130.956	144.828	141.3	141.336	140.604	159.952	157.738	114.009	147.451	132.091	154.672	164.259	69.4619	103.043	149.473	166.418	107.63	183.045	0.0630451	0.694264	0.859459	0.00616413	0.964299	0.989175	0.354498	0.16802	0.297622	-0.0489669	0.51205	0.775232	0.0255605	0.878583	0.941189	0.115974	0.368328	0.630967	0.0644829	0.626074	0.824862	-0.244314	0.0642325	0.14732
FBgn0001320	kni	224.16	246.287	236.983	183.267	238.338	195.795	236.122	216.413	231.994	170.29	181.502	200.982	213.26	186.801	205.29	216.693	183.864	205.551	104.757	147.831	168.736	208.262	157.123	201.273	-0.0735975	0.60887	0.808582	-0.0672187	0.597867	0.826368	0.371673	0.0917292	0.19116	-0.184999	0.0712077	0.331697	0.0214972	0.886558	0.944774	-0.0639701	0.600257	0.792775	-0.194381	0.140928	0.371225	-0.189071	0.081407	0.178794
FBgn0001321	knk	54.2529	69.7352	55.965	73.2918	80.3295	301.958	74.6788	74.9419	78.5164	62.7917	92.5037	86.8101	85.5341	74.6921	76.11	53.802	62.7399	65.9535	40.6993	63.1862	55.5156	42.7916	47.6678	59.9991	-0.456084	0.0287038	0.119253	-0.129779	0.351796	0.647018	-0.0263962	0.905621	0.943907	-0.0598755	0.39562	0.700481	-0.475855	0.0306381	0.118716	-0.484029	0.0107374	0.0734092	-0.377288	0.0353193	0.155532	0.316628	0.063048	0.145106
FBgn0001323	knrl	299.989	311.348	254.28	222.215	268.607	283.029	280.879	294.748	283.182	320.369	290.935	257.887	257.145	204.164	246.901	241.662	217.739	241.586	75.286	177.661	209.576	254.567	213.706	269.109	0.0383684	0.786226	0.90691	0.049195	0.682025	0.871122	0.48123	0.0792313	0.170887	-0.125407	0.173499	0.492137	-0.195796	0.17116	0.38389	-0.0362741	0.757545	0.884868	-0.167697	0.160698	0.40112	-0.248182	0.0321085	0.0841537
FBgn0001324	kto	556.116	664.561	519.778	584.947	724.021	533.007	544.561	589.381	535.037	606.648	621.428	614.154	597.058	500.782	527.685	618.966	596.554	550.588	614.096	564.129	656.337	613.709	604.964	611.244	0.143395	0.168378	0.397095	0.0398919	0.635442	0.846187	0.0317581	0.775542	0.859082	0.0452517	0.571333	0.806345	-0.0159577	0.840417	0.923081	0.00367231	0.97272	0.988214	0.122266	0.148251	0.38259	-0.0731894	0.460117	0.631781
FBgn0001325	Kr	52.5693	37.4593	50.7964	20.0802	35.6374	42.443	33.8027	60.3413	31.2104	35.9697	41.3952	38.1457	52.0407	73.4099	51.5691	73.4423	75.3658	78.583	60.2373	120.024	98.8286	93.5536	107.816	67.4785	0.328202	0.092249	0.268067	0.111256	0.421018	0.703485	-0.00965475	0.964539	0.978987	0.639265	0.004118	0.0553395	1.04058	0.000230657	0.00193646	1.2156	0.000351356	0.00449047	0.739068	0.00709047	0.048201	0.226874	0.20094	0.352563
FBgn0001330	kz	139.675	145.252	134.019	158.372	140.608	176.696	119.937	112.684	122.34	143.162	141.811	136.387	143.615	100.714	127.21	165.731	165.307	160.175	452.758	356.827	291.178	161.228	333.709	182.118	0.574692	0.0178191	0.0849061	0.207889	0.16859	0.439154	-0.495626	0.0552292	0.131156	0.20649	0.0369765	0.237362	0.441887	0.0431252	0.152571	0.22162	0.123507	0.362568	0.660028	0.00674477	0.0463408	-0.127862	0.347492	0.52427
FBgn0001341	Mybbp1A	155.008	108.372	124.775	165.703	112.461	154.467	102.819	87.2458	102.595	223.627	95.5201	121.948	114.045	89.6305	93.4077	113.812	185.324	111.885	619.148	494.81	474.085	160.041	363.568	167.53	0.929888	0.00255279	0.0171437	0.276636	0.0817256	0.287753	-0.987074	0.00129327	0.00668732	0.168391	0.0355829	0.232273	0.251573	0.175499	0.389863	0.25051	0.0847105	0.293098	0.95593	0.0017336	0.0151128	-0.292886	0.0613925	0.142406
FBgn0001404	egh	2379.13	2517.03	2448.14	2190.73	2331.66	2319.04	2582.24	2556.49	2637.91	2397.06	2608.77	2694.97	2770.85	2131.28	2892.56	2713.98	2539.37	2587.07	1368.08	1852	2046.72	2674.38	2634.54	2672.4	0.0239778	0.830966	0.929664	0.0186182	0.715418	0.887421	0.594609	0.000238	0.00152743	0.112092	0.0135352	0.127574	0.042683	0.520519	0.724592	0.228265	9.65013e-06	0.000181624	0.0386983	0.390963	0.653585	0.0901394	0.320379	0.4937
FBgn0001491	l(1)10Bb	427.995	409.93	448.638	469.492	398.635	486.322	417.768	466.429	447.02	440.643	392.135	381.345	406.287	481.477	373.631	405.584	409.257	439.297	453.753	574.015	487.303	417.646	475.87	427.007	0.044834	0.721568	0.87398	0.0583317	0.551146	0.796768	-0.147586	0.277821	0.4266	0.0256935	0.734817	0.89259	0.101354	0.365378	0.600161	-0.01733	0.865814	0.93931	-0.00687823	0.943946	0.979683	-0.00672453	0.942764	0.969677
FBgn0001565	Hlc	1882.26	1646.86	1677.27	1604.86	1674.88	1583.98	1501.14	1539	1651.31	1401.42	1441.17	1519.79	1765.14	1711.86	1771.94	1822.73	1634.32	1746.21	1897.08	1543.6	1719.26	1937.86	2141.08	1891.51	0.169044	0.0286416	0.119085	0.177193	0.0246397	0.126492	0.231167	0.0516665	0.125089	0.162671	0.0309201	0.213408	0.431247	7.25536e-08	1.1007e-06	0.292327	6.11997e-05	0.000945285	0.330125	5.38701e-05	0.00072942	0.0234821	0.70118	0.823725
FBgn0001612	Grip91	333.268	340.194	310.101	284.67	282.157	324.879	268.411	241.604	258.581	258.878	235.281	231.494	238.273	203.392	269.845	246.248	272.195	257.925	277.101	258.084	282.865	320.081	558.279	282.853	0.485871	0.024359	0.106234	0.340033	0.0532361	0.216895	0.417666	0.0719303	0.15934	0.0595949	0.408866	0.711518	0.4858	0.0242489	0.100449	0.184654	0.183102	0.443644	0.354192	0.0459046	0.187588	-0.436799	7.76832e-05	0.000415386
FBgn0001624	dlg1	4982.03	4853.35	4969.52	5211.08	5513.17	5453.08	5021.16	4773.12	5034.56	5111.81	5057.28	4915.82	4744.92	4397.68	5211.06	4565.9	4752.72	4874.8	2864.11	4404.41	4720.85	4932.98	4672.65	4796.15	-0.00112715	0.987374	0.994906	0.0142083	0.777305	0.916302	0.26118	0.141959	0.263474	-0.0371798	0.353971	0.668335	-0.0718349	0.139226	0.334788	-0.149077	0.00210129	0.0201415	-0.0385802	0.418754	0.677121	-0.0321231	0.588058	0.739104
FBgn0001941	ifc	821.691	846.412	821.282	1029.88	886.021	932.604	955.095	902.51	949.636	982.795	1017.8	984.888	994.596	996.163	1042.45	871.169	916.393	937.183	1599.32	1466.83	1473.46	941.808	1253.31	843.238	-0.00331895	0.979746	0.991915	0.108878	0.379264	0.668132	-0.500631	0.00200256	0.00966284	0.16582	0.0883209	0.364199	0.0143146	0.916108	0.960432	0.0713829	0.545087	0.760336	0.082458	0.496694	0.735794	0.288539	1.64931e-06	1.14882e-05
FBgn0001942	eIF4A	22901.2	23237.7	23063	23148	21868	22231.2	21599.7	22295.3	21992.1	22593.1	22144.6	23605.1	22641.2	21875.9	22920.9	23052.9	21896.4	21704.6	20441	18670.1	17026.4	19200.9	21282.4	18820.5	-0.184354	0.00471824	0.0289646	-0.164686	0.00871028	0.0560096	0.109013	0.307576	0.458397	-0.206793	0.000227644	0.00547002	-0.204502	0.00147415	0.010102	-0.158469	0.00920319	0.0652794	-0.142491	0.0209488	0.108166	-0.0237736	0.503385	0.66776
FBgn0001961	Arpc1	1189.26	1178.9	1158.75	1128.05	1136.66	1171.95	1115.85	1149.85	1135.87	1158.89	1225.67	1164.7	1187.29	1259.42	1274.84	1338.84	1249.06	1243.69	1918.06	1427.47	1416.09	1116.86	1253.09	1171.15	-0.0717992	0.382583	0.635648	-0.110014	0.147664	0.410543	-0.355829	0.0229319	0.0684364	0.00496651	0.936096	0.975627	-0.00958377	0.899245	0.951009	0.051927	0.463153	0.703186	0.0557038	0.452927	0.70035	0.0852834	0.126438	0.24847
FBgn0001965	Sos	932.633	933.886	962.415	857.196	924.793	930.789	913.462	909.369	924.4	1017.89	1085.91	1014.85	954.112	1021.56	1006.73	990.164	951.716	995.191	820.913	893.506	948.171	1016.73	1055.15	978.687	0.0245133	0.75584	0.891857	0.0451491	0.51316	0.771282	0.224359	0.020847	0.0637386	0.0934758	0.120847	0.417652	-0.0369978	0.617203	0.792865	0.168071	0.0220073	0.124383	0.143086	0.0421491	0.177247	0.0850067	0.157089	0.293974
FBgn0001970	Pgant35A	178.26	163.029	170.647	144.459	148.609	147.491	143.946	143.173	135.048	153.124	194.057	139.516	177.178	153.981	155.68	168.649	159.263	147.218	186.177	127.262	145.398	169.455	208.446	164.413	0.104033	0.478202	0.714891	0.125158	0.33633	0.631523	0.221209	0.263762	0.410549	0.038299	0.639228	0.847314	0.104694	0.508912	0.716341	0.225171	0.0872624	0.297847	0.26704	0.0607865	0.225084	-0.0450021	0.700747	0.823456
FBgn0001977	CIAPIN1	511.528	515.475	529.374	589.521	639.623	622.851	561.714	569.335	499.365	568.43	629.428	584.935	515.241	623.966	555.257	611.481	574.311	588.87	1598.53	1781.67	1633.74	650.433	677.044	699.73	0.22546	0.0380386	0.145188	0.170146	0.0369053	0.168613	-1.25639	7.0225e-38	4.7585e-36	0.353037	7.14539e-06	0.00027914	0.166231	0.0646903	0.204215	0.12861	0.107906	0.33662	0.288935	0.00234483	0.0196284	0.127469	0.125965	0.247715
FBgn0001978	stc	741.93	738.807	814.057	985.572	884.601	824.167	783.833	811.808	784.633	816.474	807.483	814.696	769.914	726.142	911.1	869.217	974.258	797.25	2491.48	2088.32	2018.47	830.424	1483.15	849.085	0.261086	0.130925	0.335154	0.139951	0.31947	0.614214	-0.933756	7.85247e-05	0.000561363	0.194859	0.0624244	0.314221	0.260929	0.133768	0.327504	0.126857	0.331589	0.601727	0.257619	0.0961601	0.299259	0.0696614	0.408025	0.582406
FBgn0001981	esg	23.2513	23.5592	24.7714	30.8038	18.0741	20.9278	24.8929	17.8966	24.0784	28.6418	21.115	29.9702	20.3653	17.2366	20.7573	24.8317	18.3394	14.1329	22.5145	27.5883	25.5548	21.3958	21.8141	28.8308	0.0950465	0.528298	0.753748	0.0778342	0.503849	0.764141	-0.0159551	0.944194	0.966957	0.00183643	0.976404	0.990484	-0.0563225	0.729462	0.865736	0.0144158	0.889282	0.950595	0.0281535	0.805414	0.919653	-0.117171	0.48642	0.653998
FBgn0001986	Mtr4	390.965	364.696	365.149	412.134	384.577	403.608	332.266	354.576	365.363	429.627	339.851	335.873	364.538	307.961	352.874	434.555	419.875	453.43	889.322	665.679	624.771	563.138	565.55	490.123	0.60921	4.30546e-06	5.31588e-05	0.267918	0.00918052	0.0584654	-0.34702	0.0446311	0.112187	0.485413	3.69232e-06	0.000155664	0.492747	0.000517825	0.00405479	0.407387	0.000105674	0.00153953	0.585908	5.22715e-07	1.03977e-05	-0.107304	0.241874	0.404438
FBgn0001987	Gli	608.454	693.883	653.94	629.129	688.023	656.35	787.016	723.754	770.151	727.523	809.547	877.497	691.918	666.738	703.024	610.071	721.315	713.171	759.381	775.523	782.894	626.571	572.694	561.79	-0.215869	0.021804	0.098176	-0.191528	0.0610274	0.236726	-0.344809	0.000832314	0.00458042	-0.113633	0.144081	0.452793	-0.432944	0.000106065	0.000955979	-0.132668	0.124495	0.363411	-0.345326	0.000140751	0.00172614	0.0841945	0.251901	0.416942
FBgn0001989	ND-B17	3556.56	3596.89	3521.28	4472.69	4270.71	3937.62	3973.59	3920.21	4031.78	4579.66	4685.75	4335.99	4349.39	5119.51	4881.42	4078.72	3791.39	4327.56	3461.74	3550.51	3138.25	3194.86	2834.05	3374.73	-0.593196	3.63486e-09	6.52253e-08	-0.356338	7.32119e-05	0.000869043	-0.0666934	0.57118	0.701216	-0.154421	0.0278932	0.200207	-0.521348	2.94004e-09	5.09082e-08	-0.390488	1.56022e-05	0.000277538	-0.324409	3.08149e-05	0.000442611	0.431162	3.57926e-12	4.63428e-11
FBgn0001990	wek	181.527	184.378	188.053	220.195	190.613	181.055	162.015	178.464	159.717	171.915	179.161	198.589	162.466	172.64	134.386	179.54	156.252	197.512	263.214	266.365	239.117	163.469	287.922	176.958	0.240511	0.174865	0.404989	0.109177	0.429052	0.709809	-0.198275	0.342135	0.49423	0.0475304	0.509834	0.77383	0.110046	0.516751	0.721947	0.0427824	0.727962	0.869815	0.164135	0.249292	0.514567	-0.182841	0.125807	0.247683
FBgn0001991	Ca-alpha1D	3651.04	3554.5	3445.33	3088.89	3244.14	3464.01	3274.22	3162.21	3488.48	3318.16	3068.06	3126.63	3205.69	2814.04	3285.38	2978.14	3004.74	3405.54	1250.44	2397.62	2422.69	3318.24	2544.61	3120	-0.0514489	0.65178	0.834242	-0.0579037	0.577866	0.812942	0.49422	0.0325501	0.0884635	-0.188872	0.0318742	0.217396	-0.0787707	0.46192	0.681087	-0.0905408	0.360181	0.625795	-0.119868	0.223244	0.483903	-0.177203	0.00387409	0.0140068
FBgn0001992	Cyp303a1	8.39438	8.16532	7.94951	8.05319	9.78793	10.7936	4.68891	6.05736	9.07095	9.54511	5.44509	11.1932	8.82294	12.4458	9.36747	2.24124	7.31799	2.55119	3.75156	3.85556	1.90883	9.26941	9.62563	5.90766	-0.0494611	0.668396		0.0773158	0.288766		0.414981	0.104632		0.00116079	0.977385	0.990672	-0.0143224	0.907608	0.956326	-0.0234398	0.769704	0.892001	0.0323111	0.680164	0.856504	0.0698738	0.608029	0.754085
FBgn0001994	crp	2025.59	1952.62	2059.22	1824.29	1751.39	1683.49	1833.97	1893.5	1965.56	1759.74	2061.22	1721.66	1830.86	1783.79	1866.11	2014.73	2068.44	2114.73	1844.02	2008.35	2071.6	2184.67	2361.84	2192.1	0.281783	3.14823e-05	0.000336098	0.108627	0.0717921	0.264444	0.216552	0.00850975	0.0316146	0.143452	0.0101572	0.105907	0.25798	0.00524187	0.0295461	0.358293	4.75416e-08	1.30012e-06	0.234304	0.000382189	0.00416629	-0.125171	0.00979958	0.0311948
FBgn0001995	mRpL4	560.613	549.4	507.355	530.038	513.104	506.253	437.25	485.444	420.848	504.537	405.207	443.352	459.237	496.415	442.822	501.807	468.136	441.653	678.898	586.474	559.562	492.104	500.916	549.343	0.116338	0.272271	0.524073	0.103251	0.289111	0.584296	-0.188421	0.165091	0.294122	-0.0485508	0.513695	0.776359	0.159986	0.177235	0.392298	0.00688161	0.937503	0.973086	0.172974	0.0890309	0.284588	-0.18161	0.0242408	0.0666499
FBgn0002021	l(2)37Bb	529.612	506.051	529.374	575.713	548.249	559.071	463.225	472.022	443.88	481.403	444.42	416.482	433.78	410.232	456.66	485.253	458.484	436.942	562.862	548.207	535.769	504.085	521.922	517.395	0.221744	0.0267882	0.113707	0.136322	0.12476	0.371115	-0.053968	0.583376	0.711569	-0.0155825	0.81614	0.928856	0.179092	0.0722499	0.219848	-0.0990325	0.206007	0.472604	0.147879	0.0875679	0.282303	-0.246955	0.00174944	0.00696439
FBgn0002022	Catsup	990.331	1007.39	1013.79	1104.69	1153.73	1110.17	1121.26	1064.85	1016.53	1131.35	1087.92	1130.6	1040.66	1097.4	1145.11	1197.09	1164.07	1143.59	2031.5	1775.44	1735.96	966.235	1001.02	928.039	-0.174398	0.0319164	0.128462	-0.269101	0.000103457	0.00119282	-0.881853	5.5731e-15	1.35285e-13	-0.0482175	0.411219	0.713465	-0.20865	0.00340824	0.0207635	-0.19248	0.00416024	0.0347933	-0.130828	0.0867068	0.281466	0.129326	0.0302158	0.0799547
FBgn0002023	Lim3	354.602	404.018	378.875	360.497	332.444	295.024	303.104	295.39	315.025	282.365	322.155	291.875	283.958	309.54	341.521	304.492	254.28	339.056	203.237	284.678	294.885	391.212	282.829	349.521	0.09469	0.502366	0.734148	0.121129	0.359888	0.652431	0.355857	0.0773595	0.167964	-0.0759594	0.369301	0.679496	0.145237	0.313609	0.550317	0.0418496	0.724416	0.868243	0.118682	0.335564	0.605868	-0.260052	0.00797016	0.0261553
FBgn0002031	l(2)37Cc	1258.1	1231.53	1173.29	1620.33	1525.57	1617.33	1143.14	1174.45	1079.53	1288.16	1101.92	1248.31	1228	1178.5	1270.37	1363.08	1255.48	1205.61	3061	2587.46	2435.33	1169.3	1598.7	1242.83	0.098785	0.418678	0.66899	0.0476742	0.674576	0.867386	-0.934468	1.78095e-08	2.42547e-07	0.0774724	0.355244	0.669336	0.112297	0.379445	0.611696	-0.18701	0.0933486	0.308319	0.194313	0.0997605	0.306475	0.0156041	0.786718	0.879004
FBgn0002036	CG10561	1195.29	1163.82	1241.32	1444.59	1356.56	1352.33	1290.1	1279.6	1325.36	1432.09	1373.48	1351.76	1548.78	1605.3	1676.15	1353.33	1325.26	1382.67	1375.98	1271.73	1217.82	1347.08	1074.54	1277.12	-0.362442	0.000660097	0.00535303	-0.12118	0.206959	0.493205	-0.0207749	0.866214	0.920721	0.030344	0.729277	0.891103	-0.158179	0.131103	0.324096	-0.129462	0.178438	0.438336	-0.0617235	0.508144	0.744939	0.427016	3.83544e-14	5.76793e-13
FBgn0002044	swm	1712.83	1679.02	1659.68	1968.33	1885.32	1828.64	1674.58	1747.44	1823.31	1797.03	1898.58	1741.59	1918.33	1748.47	1831.52	1817	1840.45	1909.01	2326.45	2397.64	2262.71	1781.02	1944.9	1749.12	-0.0127709	0.869879	0.947248	-0.0279672	0.676206	0.867903	-0.308178	7.64239e-05	0.000548118	0.100171	0.0900532	0.367575	0.00307001	0.969648	0.984926	-0.0366036	0.587602	0.786589	0.0589798	0.418062	0.67699	0.133262	0.0118984	0.03668
FBgn0002069	AspRS	1393.58	1403	1359.74	1735.28	1801.77	1725	1426.35	1432.36	1410.8	1682.02	1473.1	1498.69	1362.75	1489.07	1490.68	1491.45	1546.61	1362.39	2825.84	2730.87	2482.74	1360.13	1835.89	1431.45	0.070876	0.553156	0.773079	0.0510111	0.647815	0.852894	-0.728684	4.13849e-07	4.63116e-06	0.0970963	0.25086	0.57816	-0.0128211	0.914612	0.959883	-0.136291	0.200243	0.465699	0.0944962	0.388497	0.651964	0.0715662	0.206687	0.359712
FBgn0002121	l(2)gl	2424.8	2524.38	2384.88	2366.58	2297.33	2216.06	2661.53	2439.94	2502.59	2312.07	2133.83	2338.33	2601.18	2297.74	2384.01	2440.93	2550.15	2839.46	2175.24	4321.28	4173.93	2837.42	3211.03	2571.26	0.210951	0.0359365	0.139472	0.113593	0.241453	0.53352	-0.205104	0.328867	0.480433	0.191519	0.018946	0.156408	0.316711	0.00133096	0.00924597	0.309908	0.000771119	0.00877776	0.161318	0.0819737	0.272959	0.00475987	0.933467	0.963882
FBgn0002174	CG5504	745.362	817.886	756.223	1048.27	965.216	901.421	837.403	816.952	817.967	1013.29	931.439	1000.83	945.161	936.832	968.426	945.865	983.658	1018.38	1491.34	1096.03	1049.93	822.2	872.995	860.014	-0.154332	0.0453857	0.16439	-0.198562	0.00632796	0.0433142	-0.427766	0.0104939	0.0373285	0.116365	0.0877605	0.36317	-0.201068	0.0101628	0.0506008	-0.156761	0.0593349	0.238284	0.0464517	0.517418	0.751907	0.301344	3.97242e-06	2.62357e-05
FBgn0002183	dre4	613.144	681.887	596.257	693.243	581.722	577.48	714.512	702.855	692.517	755.233	627.296	699.47	702.15	594.349	624.524	755.065	838.855	751.671	1948.7	1484.93	1435.01	753.988	1693.17	725.721	0.465576	0.0334985	0.133023	0.187696	0.202832	0.487291	-0.417995	0.0985128	0.201147	0.23074	0.0278325	0.199894	0.366481	0.0765577	0.229439	0.462005	0.0214868	0.122537	0.293293	0.078352	0.265461	0.0370895	0.65938	0.795234
FBgn0002283	l(3)73Ah	328.07	317.059	309.628	340.882	302.492	299.184	285.709	326.539	270.942	293.087	252.938	280.304	307.807	298.587	270.397	274.203	294.774	301.15	389.058	278.232	283.708	308.322	495.143	336.377	0.262552	0.115694	0.310775	0.254739	0.0926102	0.309885	0.22754	0.276213	0.424888	0.0993041	0.24767	0.576259	0.349393	0.0485309	0.167023	0.169707	0.207139	0.473573	0.232777	0.118251	0.336279	-0.092026	0.322893	0.496689
FBgn0002284	Prosbeta6	925.744	823.629	891.771	999.53	931.822	977.627	877.746	985.43	1016.53	1263.55	866.72	887.737	928.656	1026.15	961.754	1420.58	1393.79	1301.4	1375.98	1063.49	993.112	937.993	1285.41	1098.69	0.151429	0.21831	0.460918	-0.265574	0.0228555	0.11987	-0.0113823	0.944892	0.967224	0.240969	0.020965	0.167691	0.0984501	0.513091	0.719442	0.162317	0.141109	0.389172	0.163654	0.164987	0.40636	0.149744	0.0296677	0.0788145
FBgn0002306	sas	885.87	907.213	884.577	876.386	929.84	939.256	952.802	953.214	933.092	899.149	1008.26	865.515	881.06	785.305	939.738	895.293	933.136	825.718	560.816	711.798	730.144	822.241	684.884	768.319	-0.176448	0.114067	0.307727	-0.200068	0.0456226	0.196414	0.200885	0.184354	0.318553	-0.190978	0.0195759	0.159308	-0.264886	0.0171721	0.076856	-0.227335	0.0155324	0.0980952	-0.289876	0.00173154	0.0151128	-0.0295429	0.678816	0.807641
FBgn0002354	l(3)87Df	341.018	336.425	338.543	336.717	327.343	358.762	271.658	305.36	270.097	272.097	284.549	297.635	262.712	267.742	318.278	277.287	241.307	293.257	264.978	289.232	278.459	323.505	289.238	377.137	0.171614	0.224161	0.46751	0.212428	0.106104	0.336479	0.257546	0.105909	0.212067	-0.0198934	0.803896	0.923007	0.170433	0.20904	0.433883	-0.0232265	0.833386	0.923732	0.170758	0.16964	0.413947	-0.241652	0.0127011	0.0387499
FBgn0002413	dco	1373.39	1338.6	1416.44	1534.16	1596.84	1569.93	1563.45	1513.58	1483.75	1710.53	1691.41	1774.92	1608.97	1450.18	1649.56	1481.22	1634.19	1572.3	2028.14	2020.8	1918.89	1403.42	2562.56	1466.7	0.130112	0.410605	0.661546	0.116477	0.395753	0.682305	-0.0822078	0.677375	0.786394	0.159629	0.100237	0.385579	0.041222	0.797666	0.903354	0.119101	0.356472	0.622305	0.146781	0.289777	0.558566	0.194848	0.00142577	0.00579415
FBgn0002431	hyd	2678.21	2689.53	2559.66	3024.1	3072.62	2892.04	2961.19	2716.94	2894.57	3040.46	3111.96	3200.52	2982.51	2617.67	2980.3	2991.2	3265.39	3058.61	3455.13	4339.4	4156.64	2827.69	3626.81	2711.66	0.0745976	0.524158	0.751059	-0.0242921	0.817985	0.933902	-0.319118	0.0289815	0.0817417	0.143834	0.0998154	0.385504	-0.0317267	0.773025	0.89107	0.0329354	0.745166	0.878418	0.0801545	0.45156	0.699699	0.122762	0.0392906	0.0993218
FBgn0002441	l(3)mbt	798.293	828.341	790.85	737.167	756.101	641.786	665.615	686.781	683.616	757.907	832.534	729.619	723.985	742.324	681.53	760.471	721.026	779.665	979.38	801.841	827.447	787.366	1043.84	787.002	0.233198	0.0750403	0.233313	0.161822	0.170925	0.442879	0.0341859	0.826491	0.894155	0.0658669	0.428169	0.723862	0.140146	0.278136	0.514774	0.239162	0.0538491	0.223672	0.304169	0.0161902	0.0889153	-0.146228	0.0269468	0.0727028
FBgn0002466	sti	7.73628	9.42449	9.17541	24.4328	10.0419	13.9524	8.65929	5.5931	9.42294	40.7637	19.1054	35.145	8.14692	14.9399	10.3796	10.3476	27.9933	11.78	61.4546	4.45013	5.28774	13.6947	255.361	7.79252	0.18259			0.0990358			0.192488			0.0452504			0.114054			0.0876738			0.124838			0.0762363	0.580124	0.733435
FBgn0002521	pho	1613.44	1463.88	1538.24	1431.89	1423.39	1454.66	1448.73	1496.05	1446.53	1410.76	1295.06	1328.92	1369.44	1294.91	1233.31	1246.56	1337.76	1318.49	972.163	1539.91	1486.72	1509.72	1699.2	1465.65	0.234785	0.0112863	0.0592639	0.234007	0.00522297	0.0370749	0.225408	0.20195	0.34028	0.0138659	0.840639	0.938206	0.193409	0.0249912	0.102719	0.118335	0.118108	0.354792	0.0838902	0.293187	0.562523	-0.219554	0.000357115	0.00167372
FBgn0002522	lab	26.091	24.3527	33.4048	16.0911	36.5601	31.337	30.4506	35.1725	41.5824	13.7431	25.9836	34.9949	16.8523	19.4556	17.1767	35.9595	23.9619	31.1867	18.6308	21.412	17.5007	30.9453	26.7425	32.2399	0.323843	0.0956817	0.275342	-0.00727474	0.971444	0.99099	0.451385	0.0959734	0.197434	0.0175058	0.770318	0.907562	0.0815732	0.608011	0.78706	0.0259294	0.797876	0.906143	-0.0782052	0.525875	0.758353	-0.319354	0.112475	0.228077
FBgn0002524	lace	675.104	604.713	591.588	679.404	648.509	640.525	700.127	720.083	681.566	714.905	732.908	721.11	718.968	726.64	766.934	684.346	647.447	673.817	1321.74	1328.81	1222.42	640.715	959.71	686.915	0.0312496	0.822979	0.926972	0.128339	0.318285	0.613297	-0.674914	8.60533e-05	0.000609659	0.148344	0.122867	0.421517	0.0539555	0.702199	0.848975	0.157835	0.208037	0.474481	0.0847153	0.499075	0.737622	0.240149	0.00121324	0.00503341
FBgn0002525	Lam	905.449	871.793	874.732	1027.66	940.227	896.746	839.204	897.831	844.573	1033.47	867.051	893.332	905.924	865.449	928.555	858.762	968.023	896.551	1403.35	1626.62	1555.43	968.231	1658.85	929.524	0.27534	0.106047	0.293124	0.2352	0.121449	0.365125	-0.267142	0.180506	0.313719	0.179703	0.0782502	0.346811	0.238341	0.167321	0.377975	0.182018	0.182523	0.443288	0.306867	0.056358	0.21392	0.0352482	0.564109	0.720597
FBgn0002526	LanA	1295.18	1365.49	1272.52	1445.65	1383.67	1418.11	1812.85	1530.16	1646.75	2411.42	2345.77	2352.14	1792.14	1868.45	1937.35	1495.08	1958.45	2008.05	2819.51	2600.42	2221.5	1218.71	1449.42	1160.24	-0.525467	1.3568e-06	1.81636e-05	-0.45356	0.000966434	0.00875627	-0.931011	2.34948e-10	3.83034e-09	-0.0264633	0.725735	0.89019	-0.880759	8.21581e-18	2.90575e-16	-0.115677	0.211442	0.478019	-0.335345	0.00283949	0.0228125	0.51321	6.48222e-20	1.35768e-18
FBgn0002531	Lcp1	18.3953	18.2129	14.9318	41.0578	17.3636	31.4247	45.1375	96.7106	36.2062	84.0415	69.5481	85.1494	60.0749	63.119	65.1022	82.0909	53.0187	49.1178	6.16583	1.8105	1.79271	46.1392	41.913	22.9857	-0.407864	0.0555555	0.19005	-0.25186	0.0945253	0.312783	3.1721	5.71885e-06	5.25496e-05	0.164799	0.0193761	0.158206	-0.852311	0.00344376	0.0209251	0.0577944	0.54666	0.761053	-0.133595	0.221498	0.481497	1.77693	2.43819e-09	2.48457e-08
FBgn0002542	lds	80.9488	81.9859	65.1396	82.8516	63.2594	47.835	45.4567	67.1121	49.2036	112.364	58.3176	79.576	65.1688	43.6661	44.9741	51.7327	108.106	64.7758	332.522	169.09	137.467	62.4758	731.175	64.6744	1.41359			0.156018			0.0948318			0.0564278			0.247332			0.151039			0.201951			-0.401057	0.0347569	0.0899927
FBgn0002543	robo2	223.901	238.419	233.952	243.244	267.095	313.917	294.386	251.67	249.159	251.167	284.549	255.263	306.497	281.532	309.629	261.768	314.665	296.791	204.362	301.692	329.569	267.02	203.598	262.594	-0.238235	0.0968441	0.277795	-0.186575	0.159163	0.425734	-0.112256	0.57851	0.707444	0.0358083	0.662001	0.858498	-0.0901043	0.524935	0.728374	-0.0973727	0.427423	0.678722	-0.07704	0.535433	0.764728	0.354663	0.000422506	0.00195298
FBgn0002552	lin	303.127	359.984	304.597	329.282	315.293	309.931	297.633	308.716	297.316	327.178	355.938	382.378	341.118	303.365	354.603	379.718	364.857	348.611	440.764	397.806	335.737	332.919	521.114	312.463	0.139745	0.38176	0.63505	0.0483424	0.717322	0.888382	0.017132	0.933859	0.961733	0.088911	0.274301	0.599132	0.0814325	0.614496	0.791035	0.171177	0.206929	0.473285	0.227072	0.128857	0.353084	0.0507196	0.616439	0.760792
FBgn0002562	Lsp1alpha	9.47273	0	0.91746	21.244	8.03295	5.97937	1.0823	1.11854	15.7033	42.9627	18.0986	17.5687	11.2009	25.2804	12.1084	5.17327	3.86092	4.71096	8.65942	0.889946	50.2284	0.855833	0	0	-4.84712	0.000134213		-0.0902157	0.0242467		-0.260459	0.00259714	0.0120123	-0.00920227	0.202565		-5.76609	6.53128e-06	7.3428e-05	-0.136308	0.00103283		-0.0471944	0.0497524		0.219427	0.0383993	0.0976396
FBgn0002563	Lsp1beta	51.3014	51.2997	44.2898	1847.07	3855.17	1984.73	633.639	1146.57	1680.65	5284	2722.3	4438.03	1008.22	4233.62	1909.93	596.18	738.594	339.919	106.731	35.649	423.584	14.1009	16.5967	16.6131	-7.13157	1.4694e-30	9.00029e-29	-5.09573	1.16044e-42	1.19802e-40	-3.10358	2.27056e-05	0.000185628	-1.46542	4.18604e-06	0.000175214	-8.01861	2.26785e-145	1.75924e-142	-7.29297	5.32369e-93	3.35659e-90	-6.13547	5.32734e-54	1.31223e-51	5.49229	7.73319e-21	1.69598e-19
FBgn0002564	Lsp1gamma	9.47273	10.366	8.25714	20.1818	22.0906	22.9209	27.0575	24.6078	38.7348	49.5724	28.1533	51.6727	25.4566	37.9206	20.7573	16.5545	21.235	21.1993	6.06159	5.33967	15.8616	9.41416	8.88721	15.5842	-0.587348	0.0231749	0.102704	-0.17466	0.14657	0.409106	0.0959043	0.652315	0.767614	0.0176584	0.657318	0.856141	-1.61113	0.000273151	0.00226611	-0.215461	0.0764466	0.27755	-0.829614	0.00853043	0.0550484	1.27345	0.0011892	0.00494212
FBgn0002565	Lsp2	124.996	202.816	405.933	6862.46	9549.9	7550.7	2611.02	6943.14	14060.5	244997	231200	216922	254234	322798	286858	8697.93	7711.39	7409.69	13247.7	1153.66	18669.7	196.186	493.341	290.943	-9.75439	1.93708e-133	1.32738e-130	-4.56954	6.12366e-56	9.18795e-54	-4.58893	6.85268e-07	7.36263e-06	0.0389003	0.412873	0.714725	-9.43973	5.84225e-134	3.39902e-131	-4.55509	1.02258e-50	2.63755e-48	-4.33849	2.45362e-10	7.6565e-09	10.1736	7.62166e-92	9.92127e-90
FBgn0002566	lt	2442.7	2402.72	2495.74	2454.91	2756.11	2535.53	2696.15	2437.07	2660.82	2474.47	2545.29	2490.86	2541.56	2567.91	2571	2378.66	2647.75	2528.89	1439.32	2732.94	2738.2	2599.43	2455.86	2548.09	-0.0209765	0.701059	0.86306	0.00217914	0.971628	0.99099	0.138557	0.498065	0.639815	0.0461091	0.325756	0.646227	0.0106389	0.846272	0.925477	-0.012271	0.851284	0.9321	-0.031345	0.619361	0.821344	0.0770193	0.0733136	0.164297
FBgn0002567	Rab32	1350.59	1301.77	1289.59	1103.24	1098.53	1269.68	1408.89	1425.08	1244.99	1159.42	1277.55	1513.46	1300.85	1249.2	1302.53	1219.7	1208.04	1241.59	1074.78	868.867	893.888	1080.01	1146.83	1060.2	-0.2244	0.00273929	0.0181691	-0.155289	0.0184655	0.101561	0.229435	0.0700205	0.156203	-0.241155	0.000139119	0.0036264	-0.242854	0.0319295	0.122447	-0.0564928	0.495715	0.727986	-0.285652	0.000836908	0.00814877	-0.0200351	0.709705	0.828994
FBgn0002569	Mal-A2	253.18	235.592	275.238	368.583	342.404	344.81	414.521	436.229	418.754	578.345	564.072	689.314	839.049	663.036	880.454	492.495	584.929	467.563	685.826	268.764	283.746	329.496	397.501	331.164	-1.13245	3.35278e-12	7.75525e-11	-0.488826	0.000479327	0.00473978	-0.112042	0.632142	0.750028	0.383092	0.0017607	0.0290007	-0.754652	1.54776e-07	2.21522e-06	0.0131823	0.900743	0.955858	-0.214792	0.0582232	0.219061	1.63491	1.13694e-44	5.13574e-43
FBgn0002570	Mal-A1	9018.9	9442.52	10626.9	17269.3	13748.4	15397.9	19945.7	18890.9	19361.1	26961.9	25837.7	27718.3	29159	27792.3	30717.3	17846.7	19020.8	18799.1	16302.2	11551.5	11690	10293.1	9102.12	10212.3	-1.56643	3.63638e-95	1.47664e-92	-0.907848	1.07873e-38	9.86908e-37	-0.338987	0.040649	0.104606	0.0196696	0.776503	0.910728	-1.44296	2.16893e-86	6.00896e-84	-0.606974	1.68774e-09	5.48831e-08	-0.965315	2.9121e-50	6.36101e-48	1.59838	1.13521e-117	2.69467e-115
FBgn0002571	Mal-A3	11.195	10.366	4.5873	6.3732	6.02471	9.96562	22.7283	6.71121	13.6095	11.0161	13.0712	18.6022	18.3287	10.342	32.8657	8.27723	2.89569	7.06645	734.318	13.3492	7.9308	14.5492	75.9453	10.9089	0.0762215	0.436126	0.683183	0.17197	0.0137342	0.0808321	-0.16022			0.0522998	0.0399478	0.247875	0.16128	0.170699	0.383237	0.145073	0.0209141	0.120545	0.0855039	0.197664	0.451397	0.354969	0.0595598	0.139142
FBgn0002573	sens	51.6694	90.4672	64.2222	49.9234	62.2553	50.8247	70.3496	46.9785	56.5318	44.0643	45.2464	93.0109	79.4245	56.3063	53.623	50.6981	53.0876	58.887	37.2355	55.1766	49.3472	71.0341	46.8599	70.9081	-0.00884952	0.953208	0.980734	0.0884212	0.510459	0.769278	0.305886	0.212348	0.352002	-0.0208495	0.726478	0.890298	0.0160024	0.923445	0.962919	0.0853968	0.486289	0.721055	0.0437828	0.729345	0.880523	-0.0542761	0.741489	0.850651
FBgn0002576	lz	135.657	111.343	136.504	103.302	149.398	130.829	136.165	128.536	119.111	85.5668	139.699	117.237	159.495	183.541	153.283	129.803	158.642	153.326	105.269	133.384	164.874	176.022	145.84	220.787	0.0760337	0.62309	0.817738	0.173734	0.225938	0.515402	0.36139	0.111682	0.220746	0.247266	0.037587	0.239596	0.472881	0.0265829	0.107701	0.311259	0.053234	0.222293	0.349046	0.0346814	0.153805	0.342532	0.0117186	0.0362086
FBgn0002577	m	9.47273	12.2508	4.5873	14.8708	10.0412	5.97937	7.57611	10.0668	7.3282	8.81287	4.0219	8.26763	10.1826	8.04376	3.45955	12.4159	8.68706	4.71096	5.19565	10.6793	6.1684	7.70249	5.6555	3.11684	-0.04573	0.63624		-0.0599162	0.432839	0.713244	-0.0902998	0.653832		-0.0250969	0.409124	0.711575	-0.0467711	0.676426	0.834931	-0.0779242	0.267685	0.539835	-0.057409	0.455122	0.702432	-0.0323027	0.783657	0.877023
FBgn0002578	Kaz-m1	687.525	704.145	670.865	815.198	764.2	718.084	834.086	807.166	807.908	652.03	644.125	582.735	532.924	665.097	604.766	693.697	600.852	606.347	246.447	147.983	163.645	679.625	515.851	681.071	0.0396678	0.76697	0.897578	-0.0181467	0.875807	0.954359	1.7102	1.00942e-10	1.73392e-09	-0.078603	0.349263	0.664824	-0.00658598	0.960362	0.980415	-0.216754	0.0690765	0.261557	-0.326546	0.00763462	0.0511789	-0.172134	0.0400973	0.10096
FBgn0002579	RpL36	13108.9	13049.5	12739.4	12832.8	11386.7	12406.3	10007.5	10969.9	10485.1	11652	11474.8	12130	11471	12484.3	10945.3	10551	10129.3	10108.9	11855.6	10031.8	9196.29	11380.2	12388.7	12800.2	0.0562407	0.464751	0.70585	0.236135	0.000126225	0.00142898	0.251116	0.0525966	0.126465	-0.0790284	0.137755	0.444148	0.0458697	0.481064	0.695621	0.0106752	0.878571	0.945046	0.208489	0.00164186	0.0144766	-0.140851	0.00971078	0.0309691
FBgn0002590	RpS5a	16654.4	16704	15872.4	17393.9	15744.1	16533.8	12275.6	13108.4	12781.1	13429	13852.2	15127.3	14051.7	14159.5	14137	13157.2	11953.5	12297	15921.1	15956.4	14268.3	15609.6	14437.7	15597.4	0.0983023	0.0537184	0.185983	0.270584	1.00619e-05	0.000140132	0.0153553	0.826752	0.894155	-0.103941	0.0424228	0.255631	0.0952258	0.174277	0.388261	-0.10157	0.0899376	0.302256	0.25346	1.17282e-06	2.19349e-05	-0.201678	4.68225e-08	4.07794e-07
FBgn0002592	E(spl)m2-BFM	21.5289	23.5592	18.3492	10.622	13.0535	6.97593	18.3991	17.8966	10.4689	8.81287	8.0438	13.4349	13.2374	18.3857	13.8382	20.6931	12.548	16.4884	15.5869	3.55978	9.6932	17.9725	20.1982	26.4931	0.138192	0.352826	0.609667	0.0857671	0.452496	0.728044	0.469544	0.095462	0.196566	0.00377249	0.943485	0.978748	0.417868	0.055411	0.183015	0.250411	0.0489257	0.210564	0.0974655	0.370223	0.636861	-0.168971	0.321273	0.494699
FBgn0002593	RpLP1	26236	26808.2	25984.8	25586	24390.1	24214.5	18562.1	19907.3	19437.4	21997	21707.9	23525.1	22893.7	23196.4	22138.6	19713.9	17938.7	18768	36001.4	33241.3	30809.6	25127.4	24371.6	25835.7	0.132329	0.0042795	0.0266377	0.403337	8.73253e-14	2.8566e-12	-0.365161	0.000340556	0.00208737	-0.0651544	0.08484	0.360408	0.15326	0.00545457	0.0305141	0.0345087	0.444397	0.692326	0.376154	5.30893e-16	2.83233e-14	-0.204774	2.83043e-07	2.19087e-06
FBgn0002609	E(spl)m3-HLH	43.0579	36.7523	47.7079	44.6124	32.1318	23.9175	28.1398	19.0151	33.5003	38.5563	26.1424	28.9367	39.7122	35.6224	27.6764	25.8664	48.2615	37.6877	74.471	22.2486	27.3172	38.5125	54.1312	42.8565	0.161942	0.333601	0.588486	0.0842186	0.504865	0.764738	0.0609915	0.795142	0.872997	0.0178703	0.785153	0.914233	0.270262	0.162467	0.37076	0.132992	0.268315	0.540353	0.294057	0.0705314	0.249167	-0.152168	0.381266	0.557441
FBgn0002622	RpS3	17623.4	17390.9	16468.9	17477	16385.6	16830.3	13133	14227.7	13613.5	15174.5	15234.4	16409.6	15775.9	15956.4	15192.7	13872.8	13306	13214	21461.5	17218.7	15974.1	15291	17418.6	15920.3	0.0421035	0.529043	0.754577	0.250352	7.9526e-05	0.000935117	-0.123101	0.378922	0.529457	-0.0709598	0.220645	0.548293	0.0458002	0.504359	0.713262	-0.0420345	0.485503	0.72073	0.237249	0.000459804	0.00490161	-0.117529	0.00636872	0.0215543
FBgn0002626	RpL32	11078.7	11358.6	10817.5	10758	9761.92	10255.7	8189.15	8971.98	8161.25	9158.14	9160.84	9424.98	9195.85	9252.7	8685.09	8084.45	7551.12	8191.23	10795.6	9302.56	8433.6	9920.95	10514.8	10369.4	0.170443	0.00151838	0.0110395	0.357138	1.56546e-11	4.39242e-10	0.13771	0.25815	0.404493	-0.103786	0.0127881	0.123015	0.141874	0.0010136	0.00727823	0.0137481	0.789879	0.902	0.278148	2.86954e-06	5.01823e-05	-0.275491	1.37911e-10	1.58251e-09
FBgn0002638	Rcc1	429.578	374.503	375.766	498.683	360.14	379.258	366.475	353.797	361.199	581.855	300.667	393.297	428.408	303.962	327.337	377.614	561.155	401.416	1500.58	759.679	716.805	432.951	1457.95	477.397	0.720108	0.0130444	0.0664279	0.253377	0.085776	0.296326	-0.141088	0.554547	0.687426	0.143911	0.0290905	0.206265	0.383268	0.0730381	0.221552	0.308096	0.0435794	0.194565	0.63369	0.0135108	0.078129	-0.116616	0.310139	0.482776
FBgn0002641	mal	277.854	268.568	264.271	303.8	312.739	301.256	284.213	272.097	271.716	267.979	296.787	264.022	300.561	269.008	279.938	270.647	250.522	250.537	1321.19	1315.24	1157.91	299.656	398.01	289.483	0.156681	0.280352	0.532256	0.262101	0.0609225	0.236473	-1.88112	1.35325e-29	6.67261e-28	0.154872	0.11131	0.401848	0.193344	0.191284	0.409527	0.0791575	0.50455	0.734494	0.181472	0.168213	0.411365	0.0758961	0.4293	0.603472
FBgn0002643	mam	1345.03	1256.62	1277.07	1308.5	1368.63	1324.2	1089.41	1171.51	1341.68	1437.52	1477.83	1275.39	1266.55	1210.37	1331.24	1214.54	1358.26	1279.7	817.93	1099.56	1223.36	1286.17	1207.7	1321.76	-0.0021656	0.977353	0.991159	-0.0183452	0.811145	0.930619	0.284599	0.0807158	0.173411	-0.0195296	0.747498	0.897704	-0.131653	0.13791	0.332767	-0.0503929	0.450101	0.695857	0.0737207	0.427606	0.683235	-0.0163882	0.776766	0.872941
FBgn0002645	Map205	3082.44	2638.04	3137.48	3189.22	3408.47	3216.25	3086.68	3066.5	3554.21	3313.35	2672.35	2907.77	3226.82	2259.12	2873.36	3296.66	3097.77	3251.21	2440.89	2269.58	2219.77	3226.87	3330.86	3325.08	0.20182	0.0944227	0.272578	0.0280747	0.569327	0.807288	0.538392	1.31511e-10	2.23467e-09	0.129555	0.0660703	0.322427	0.135237	0.134496	0.328503	0.0228844	0.653286	0.826917	0.0256333	0.726443	0.879618	-0.0626633	0.539565	0.698382
FBgn0002673	twe	41.9133	38.2951	40.4454	43.0816	57.2043	30.026	43.8971	27.2201	32.9911	31.9145	38.0972	36.5194	32.3835	29.8587	32.0722	38.503	38.2822	23.9087	72.2506	16.5007	30.6348	44.6294	495.839	39.03	1.55307			0.192041			0.595384			0.0598972			0.379417			0.135218			0.181926			-0.19748	0.267995	0.435177
FBgn0002707	mei-9	98.193	112.26	99.9485	117.87	116.537	113.634	122.479	109.32	138.551	141.31	102.358	146.257	153.428	124.013	102.195	136.939	137.58	128.293	279.469	223.793	229.663	99.4111	200.708	107.099	0.037507	0.812955	0.92122	0.0035158	0.980089	0.994584	-0.64672	0.0155541	0.0510687	0.0738665	0.265042	0.591018	0.0250849	0.882513	0.942863	0.0828576	0.490354	0.723858	0.0487889	0.697271	0.863643	0.260575	0.083954	0.183126
FBgn0002709	mei-218	72.5401	67.3874	88.2241	79.4609	82.3557	77.5012	58.6633	54.8162	59.4885	99.7583	61.6077	98.6363	62.3912	42.7615	55.0317	72.1098	85.6223	58.4182	86.7646	85.0643	71.6447	76.6413	301.014	64.2378	0.49305	0.0248554	0.107671	0.169018	0.113572	0.351106	0.372163	0.16382	0.292876	0.0598552	0.134002	0.439362	0.176093	0.244058	0.474972	0.128996	0.156392	0.410022	0.260514	0.0342533	0.152696	-0.373681	0.0424498	0.105784
FBgn0002715	mei-S332	24.9432	26.0764	30.2094	22.8233	16.6718	33.0927	16.9512	30.4587	22.9526	26.0741	25.3208	26.0455	18.3512	24.0748	16.8942	13.3911	20.1241	19.2087	42.7699	45.049	39.9352	21.4169	105.176	27.5747	0.248347	0.0707022	0.223846	0.200407	0.042222	0.185886	0.0956411	0.672057	0.78259	0.0455273	0.195929	0.517779	0.196334	0.173357	0.387102	0.111866	0.145305	0.394556	0.130085	0.132462	0.358466	-0.188474	0.289866	0.459316
FBgn0002716	mei-W68	24.1124	15.0779	16.5143	36.1148	31.1277	31.89	23.8106	44.7414	25.1253	24.2354	31.1697	28.9367	32.5844	36.7715	32.8657	36.2129	31.8526	21.1993	39.8333	46.2772	47.5848	38.5125	47.6678	33.506	0.0917739	0.566502	0.782241	0.133434	0.31218	0.607779	-0.0830465	0.709505	0.810392	0.58477	0.00840051	0.092811	0.248032	0.191515	0.409946	0.0998601	0.412336	0.667889	0.0953169	0.421928	0.678991	0.574579	0.0222881	0.0621418
FBgn0002719	Men	10662	10813	10698	15592.1	16527	14261.7	13755.6	14589.5	14556.3	20960.9	28257.9	26152.5	24389.5	27725.5	24233.1	15810.6	14859.1	15367.9	11693.7	10785.3	10981.6	8131.96	7638.98	8805.6	-1.63337	4.76195e-75	1.27341e-72	-0.901987	1.64988e-37	1.4735e-35	-0.396073	0.000158427	0.0010478	-0.370049	8.22761e-09	5.93099e-07	-1.60689	7.6269e-37	7.92381e-35	-0.886866	1.22622e-24	1.25373e-22	-0.790873	1.27641e-30	1.60619e-28	1.25544	2.32827e-97	3.52326e-95
FBgn0002723	Met	918.499	974.203	928.391	897.473	1025.07	875.695	935.974	869.466	903.265	776.372	934.141	893.18	898.812	781.292	863.155	853.816	916.532	899.098	728.789	846.587	894.327	940.893	864.135	869.822	0.0592452	0.525522	0.752196	-0.00365484	0.961411	0.987913	0.1433	0.23484	0.378217	-0.0629043	0.328129	0.647606	0.0285565	0.776264	0.893046	-0.0439991	0.615177	0.802304	-0.0145906	0.846902	0.938446	-0.130101	0.060015	0.139989
FBgn0002732	E(spl)malpha-BFM	2.58347	0.942367	3.66984	7.4354	4.01647	0.996562	2.1646	2.23707	3.14066	4.40643	2.01095	3.10036	3.05479	1.14911	1.72977	3.10396	5.79138	2.35548	0.865942	0	3.5248	0.855833	4.03964	5.45447	0.0373462	0.583845		-0.00615568	0.911437		0.0917181	0.453576		0.00848643	0.67647		0.00914775	0.917536		-0.00847145	0.849897		0.0192444	0.711524		-0.0108956	0.872825
FBgn0002733	E(spl)mbeta-HLH	101.617	112.142	104.59	71.1674	70.2883	67.7662	83.3372	77.1789	58.6256	69.4013	65.3559	87.8436	62.114	76.9903	76.11	80.703	106.175	80.0864	95.2536	58.7364	89.8824	88.1508	84.8325	112.985	0.256374	0.146763	0.361567	0.0450927	0.736907	0.898712	0.186434	0.411437	0.561028	-0.053597	0.496168	0.76449	0.228299	0.202117	0.424136	0.290255	0.0615858	0.24403	0.201862	0.173345	0.418087	-0.48044	0.00393559	0.014201
FBgn0002736	mago	333.268	339.252	313.771	366.459	313.285	321.889	312.785	342.272	331.863	415.306	295.61	346.207	289.187	353.925	275.034	345.574	335.9	369.811	650.322	603.383	506.69	319.226	542.12	379.475	0.294362	0.0932988	0.270616	0.139386	0.316249	0.611548	-0.39329	0.0542623	0.129416	0.130535	0.150227	0.458892	0.146078	0.383931	0.615008	0.187096	0.173966	0.432874	0.205468	0.158391	0.397506	-0.0740194	0.468371	0.639388
FBgn0002772	Mlc1	32844.9	31873.3	32241.4	34560.5	36102.2	32512.9	30410.1	32734.7	30990.8	32741	30741.1	29191.4	26551.2	30113.8	30743.9	24735.5	24367	27496.1	18501	21743.2	20604.2	29410.2	24710.6	30047.9	-0.055708	0.553983	0.773446	0.114995	0.190438	0.470471	0.487663	0.000153486	0.00101817	-0.17143	0.0202135	0.163158	-0.141736	0.145089	0.34384	-0.256906	0.00367562	0.0314638	-0.137867	0.0720347	0.252329	-0.132573	0.02704	0.0728894
FBgn0002773	Mlc2	76309.7	64351.4	64920.4	67482.6	68781.1	71056.9	62217.2	65886.2	72399.5	84213.6	65031.1	60202.8	62371.7	68283.5	65850.7	54012.1	55187	56896.7	35230.8	46607.4	42268.5	51232.7	45659.3	58608.2	-0.31909	0.000994509	0.00766793	-0.0955984	0.31469	0.609712	0.33381	0.0266121	0.0765246	-0.345991	0.000640106	0.0130003	-0.383555	0.00468663	0.0269568	-0.379629	8.08653e-05	0.00120755	-0.344913	0.000822124	0.00803862	-0.048305	0.502171	0.666881
FBgn0002774	mle	1276.7	1200.84	1225.04	1191.99	1266.82	1210.9	1279.37	1217.71	1250.22	1216.71	1242.15	1239.93	1239.84	1167.95	1237.28	1365.74	1365.31	1270.58	1333.92	1379.06	1365.33	1270.83	1195.05	1213.81	0.0064046	0.93025	0.971937	-0.120076	0.0798244	0.283182	-0.107375	0.19362	0.330377	-0.00835927	0.88786	0.957469	-0.013872	0.833299	0.920047	0.015987	0.804302	0.909035	-0.022508	0.722846	0.877804	-0.0100736	0.858378	0.919699
FBgn0002775	msl-3	206.678	192.243	228.447	203.942	157.647	190.343	198.061	191.27	186.346	198.29	195.062	174.654	175.141	179.261	162.599	185.203	184.359	191.972	245.061	225.156	221.181	194.274	372.455	225.192	0.402427	0.0458053	0.165394	0.269924	0.0969701	0.31795	0.167125	0.440278	0.589082	0.0857126	0.253657	0.580699	0.303761	0.112149	0.291301	0.271086	0.0813938	0.287054	0.241243	0.120103	0.339346	-0.230375	0.0485482	0.118041
FBgn0002778	mnd	618.529	585.724	622.181	716.579	581.661	638.209	591.005	565.939	558.085	621.037	552.611	589.928	550.032	613.934	552.864	599.155	590.184	569.503	717.447	565.733	583.06	653.064	895.7	631.354	0.270122	0.0621461	0.204862	0.23245	0.078257	0.278998	0.220669	0.205632	0.344279	0.143064	0.131224	0.434765	0.246916	0.0876768	0.249928	0.123961	0.313179	0.584536	0.270055	0.0461238	0.188152	-0.0699739	0.349421	0.526262
FBgn0002780	mod	1811.39	1807.54	1740.97	2707.45	2303.36	2077.84	1870.9	1804.1	1794.67	2573.25	1631.01	1963.2	1686.16	1561.57	1590.72	2085.21	2488.95	1943.01	3325.44	4987	4686.21	2133.24	5070.98	2178.44	0.744827	0.00323596	0.0211185	0.247048	0.11912	0.360822	-0.29374	0.22552	0.367615	0.41228	0.0131844	0.125406	0.350318	0.086609	0.248326	0.166971	0.211005	0.477534	0.510563	0.0160239	0.0882535	-0.12911	0.0142902	0.0427363
FBgn0002781	mod(mdg4)	2298.86	2265.07	2291.73	2007.88	2126.85	2063.53	2091.3	2194.45	2051.28	2142.68	1978.76	1975.46	1937.01	1927.68	2055.4	2191.13	1949.91	2093.55	2576.8	2377.04	2469.76	2211.56	3900.92	2265.32	0.380665	0.0297485	0.122021	0.28209	0.0675334	0.253572	0.162368	0.397268	0.547724	0.11339	0.200492	0.52344	0.343168	0.0475045	0.164464	0.302612	0.0491102	0.211118	0.268623	0.0753258	0.259351	-0.198043	2.43652e-05	0.000141267
FBgn0002783	mor	884.538	868.605	897.444	904.061	923.035	934.522	919.697	954.513	936.229	1068.43	1007.94	1071.51	1029.19	909.74	1043.52	1081.43	1089.26	1123.45	1636.94	1482.34	1481.03	984.85	1786.85	950.68	0.200705	0.230497	0.474447	0.0908947	0.509802	0.769009	-0.211392	0.305461	0.456191	0.198069	0.0581978	0.304718	0.153255	0.362951	0.598116	0.259019	0.0864799	0.296156	0.240652	0.115891	0.331686	0.174137	0.00981449	0.0312108
FBgn0002787	Rpn8	1104.25	1113.2	1080.91	1206.59	1265.28	1246.8	1175.52	1348.38	1255.8	1397.28	1238.68	1161.88	1153.01	1253.89	1289.24	1466.5	1420.72	1308.36	1891.89	1603.93	1503.71	1253.64	1540.14	1410.42	0.161521	0.116673	0.312277	-0.00314438	0.97198	0.99099	-0.19666	0.151947	0.277398	0.307649	0.0005187	0.0108555	0.124724	0.25238	0.485397	0.167177	0.0618127	0.2446	0.133652	0.174142	0.419127	0.167982	0.0055199	0.0190056
FBgn0002789	Mp20	4829.72	5042	5031.75	4755.29	4497.72	4725.35	4172.16	4510.89	4144.35	4325.88	4646.99	4594.46	4320.28	4739.87	4350.87	4162.26	3710.92	4042.03	3484.59	3919.83	3461.25	4769.05	4066.76	4733.63	0.00863228	0.919842	0.968236	0.164531	0.0518426	0.213402	0.340959	0.00409122	0.0174874	-0.111291	0.1026	0.389013	-0.00578252	0.94482	0.972426	-0.0257443	0.735479	0.873132	0.0756258	0.334796	0.60552	-0.135179	0.00735442	0.0243724
FBgn0002791	mr	395.271	359.984	357.809	334.593	350.437	358.762	323.608	342.272	317.206	327.178	293.599	312.103	307.515	352.776	304.44	330.055	354.239	322.701	349.84	404.925	349.836	348.324	567.974	347.527	0.259421	0.129448	0.333152	0.193404	0.187956	0.466826	0.181202	0.360452	0.512381	0.0596883	0.444723	0.73323	0.315206	0.0778216	0.231488	0.161728	0.22891	0.496795	0.226373	0.136756	0.36516	-0.175092	0.062614	0.144299
FBgn0002868	MtnA	5971.52	5448.73	5774.04	4974.31	4205.81	4331.67	5411.73	4783	5038.99	3668.26	2870.3	3907.07	4661.98	4237.55	4531.51	7186.75	6149.93	8448.54	5423	5146.58	4390.18	7686.73	7561.92	7069.27	0.715874	2.42609e-26	1.24881e-24	0.0207804	0.815595	0.932504	0.591721	4.52714e-07	5.03548e-06	0.361188	9.30609e-10	7.59975e-08	1.06224	2.59656e-17	8.96544e-16	0.721084	8.22575e-18	5.62374e-16	0.540715	8.73117e-15	4.24709e-13	-0.337053	2.40625e-10	2.68727e-09
FBgn0002869	MtnB	12.633	7.42646	7.47721	10.3882	13.0936	5.52566	1.71459	1.82319	2.48773	10.7736	13.1112	3.36902	8.29875	13.1112	5.63899	10.1188	12.5864	15.3576	79.0422	7.25297	2.79201	11.1599	72.43	9.87544	0.171576	0.0780619	0.240346	0.0948047	0.17586	0.450991	0.00865386	0.960021	0.976737	0.0450099	0.0714063	0.332357	0.171145	0.0943452	0.26107	0.0966326	0.0882206	0.29905	3.17399	0.000432957	0.00466264	0.00222662	0.987878	0.993842
FBgn0002872	mu2	136.328	135.425	139.87	151.285	116.9	111.167	123.453	99.1498	123.603	156.188	86.4745	129.692	114.602	95.3821	93.0325	85.8819	161.966	99.8727	266.015	118.933	140.483	112.739	701.797	132.825	0.629442	0.0160784	0.0786931	0.214229	0.043245	0.188838	0.289082	0.234061	0.377237	0.0661194	0.0777559	0.346811	0.334691	0.0560284	0.184688	0.174459	0.0537971	0.223662	0.231693	0.0342807	0.152744	-0.35939	0.0119111	0.0367003
FBgn0002873	mud	19.5825	9.34387	18.8677	67.894	3.2605	4.31462	16.9879	15.7388	17.9686	118.694	15.66	69.5324	25.5417	12.818	5.00642	12.1609	108.417	7.64856	205.702	11.0301	5.72274	13.3381	905.021	8.66168	0.0894415			0.0433336			0.097127			0.0240635			0.0670155	0.221814	0.448796	0.0385305			0.0643013			-0.0177824	0.897944	0.944358
FBgn0002878	mus101	117.979	102.718	109.178	77.5406	77.3171	89.6906	86.5841	76.0604	91.0791	109.059	95.5201	80.6094	95.7167	91.9287	88.2184	102.431	100.384	96.5748	232.938	117.473	122.487	116.393	266.616	116.881	0.466184	0.0403869	0.151541	0.302528	0.0713047	0.263297	0.0527701	0.826685	0.894155	0.094844	0.135503	0.441135	0.435538	0.0548038	0.181422	0.622153	0.0117205	0.0789073	0.533808	0.0191613	0.10097	-0.193466	0.172747	0.315235
FBgn0002887	mus201	196.62	172.509	189.173	206.197	229.261	204.481	193.77	182.257	190.589	189.471	195.186	214.13	195.62	196.485	191.382	225.826	219.411	226.257	613.17	778.757	807.443	182.492	360.807	219.448	0.217871	0.213758	0.455607	0.0809287	0.550206	0.796214	-1.39532	2.85668e-07	3.29698e-06	0.120852	0.134837	0.440825	0.202816	0.259178	0.4931	0.113487	0.37477	0.636013	0.212569	0.157026	0.395536	0.0686431	0.535654	0.695738
FBgn0002891	DNApol-zeta	165.342	175.28	180.74	228.373	189.778	185.36	203.473	185.677	196.815	190.578	178.975	209.791	240.31	185.006	252.547	253.49	233.585	281.48	433.837	421.834	410.639	255.038	316.708	247.009	0.195693	0.205371	0.444853	0.0603646	0.625238	0.8411	-0.558608	0.000129406	0.000875253	0.562584	0.00014254	0.00370731	0.422709	0.00692024	0.036933	0.353024	0.0154107	0.0974897	0.398842	0.00663574	0.0457001	0.344124	0.00679712	0.0227813
FBgn0002899	mus301	15.5008	14.1355	20.1841	30.8038	23.0947	17.9381	21.646	22.3707	12.5626	45.166	20.1095	23.7694	19.347	11.4911	31.1359	20.6931	30.8873	18.8439	131.623	71.1957	66.9712	24.8191	290.046	14.0258	0.194491			0.125473			0.0528552			0.0515352			0.172983			0.105408			0.132934			0.088442	0.568358	0.724039
FBgn0002901	mus304	52.5306	53.7149	80.7364	82.8516	60.2471	61.7868	74.6788	53.6897	59.6725	72.7062	61.334	50.6392	65.1688	72.3938	70.9207	77.5991	80.114	63.598	81.3985	107.683	89.8824	62.4758	179.36	71.6873	0.189661	0.238541	0.484326	0.119878	0.31463	0.609712	0.0982628	0.683989	0.791783	0.0719712	0.146234	0.455614	0.279597	0.134771	0.328969	0.135324	0.210023	0.476743	0.180918	0.14428	0.376344	0.10972	0.501472	0.666318
FBgn0002905	DNApol-theta	86.1157	84.813	115.6	133.837	135.556	93.6768	110.395	102.905	99.4541	170.749	124.679	156.052	71.2784	51.7099	62.2718	67.2525	95.5577	61.2425	169.725	124.592	111.912	49.6383	159.162	54.5447	0.130088	0.368696	0.62296	0.0421247	0.687464	0.873826	-0.291094	0.257148	0.403144	-0.0100908	0.818521	0.930014	-0.287066	0.126119	0.315762	-0.0819861	0.395933	0.654732	-0.0479573	0.64345	0.834595	-0.497131	0.00849096	0.0276354
FBgn0002906	Blm	136.924	153.606	155.051	159.33	148.609	142.508	128.794	126.395	119.345	126.685	139.761	126.081	117.1	83.8849	122.814	153.129	164.089	121.307	210.424	181.549	185.933	135.222	416.891	144.154	0.545108	0.0282449	0.117838	0.171845	0.178394	0.45451	0.149919	0.538958	0.675149	0.0704516	0.179226	0.499818	0.349635	0.0896537	0.253008	0.15102	0.18201	0.442984	0.274326	0.0647548	0.235079	-0.391287	0.00974303	0.0310556
FBgn0002909	mus312	215.309	207.299	229.423	224.101	226.955	220.237	224.032	205.815	197.864	231.314	203.108	236.637	226.031	194.232	212.769	240.061	217.154	255.568	164.531	197.56	205.339	229.34	288.433	210.365	0.141263	0.340738	0.596305	0.0168833	0.89464	0.961524	0.343806	0.055871	0.132169	0.0734898	0.384918	0.691975	0.0836994	0.569494	0.761296	0.0881327	0.47246	0.710021	0.145652	0.268161	0.535351	-0.0249121	0.819994	0.898845
FBgn0002914	Myb	1267.09	1186.66	1251.47	1064.36	1113.61	1022.72	1034.07	1045.27	1087.36	876.792	1127.08	948.568	869.749	910.506	872.966	964.518	923.473	885.93	913.9	971.501	1010.76	1249.27	1530.6	1152.95	0.518612	4.70402e-05	0.000488862	0.44913	0.000239119	0.00257001	0.449544	0.000690667	0.00388412	0.0536572	0.505944	0.770871	0.355405	0.0104286	0.0517032	0.262203	0.0190692	0.11308	0.269004	0.0185672	0.0985117	-0.459709	2.63385e-14	4.01075e-13
FBgn0002917	na	1187.93	1184.39	1145.88	958.781	1040.32	1067.45	1215.42	1139.98	1148.76	1040.69	1265.66	1096.32	1216.74	1163.45	1257.67	1222.95	1324.67	1227.19	825.858	894.753	993.159	1178.73	962.186	1265.77	-0.0866249	0.442666	0.689696	-0.126413	0.239437	0.531295	0.33446	0.0297118	0.0831645	-0.0285539	0.714641	0.884578	-0.00374247	0.975347	0.988429	0.131138	0.220928	0.489422	-0.0307822	0.764206	0.89993	0.0570645	0.310121	0.482776
FBgn0002921	Atpalpha	50531.7	51163.3	50554.7	45007.1	49509.6	47142.2	49581.7	49433.6	50572.5	49790.3	54430.2	49740.6	50568.8	48716.1	53105.6	46395.4	49131.3	50274.9	23864.4	39303.3	42694.5	51371.8	43846.6	49933.8	-0.0723014	0.338868	0.594188	-0.0142839	0.872901	0.953388	0.425335	0.0358108	0.0949226	-0.0576433	0.345388	0.661761	-0.0935702	0.286041	0.52259	0.0438926	0.551402	0.764376	-0.0382394	0.560213	0.780536	0.0147755	0.753299	0.857251
FBgn0002922	nau	138.003	123.568	120.069	120.492	115.244	97.4692	100.579	89.4015	94.1669	101.147	102.355	108.417	138.457	116.976	112.85	123.332	116.023	122.242	63.9525	112.269	102.402	114.707	92.1498	131.821	-0.0811928	0.603156	0.805571	-0.0568855	0.665351	0.861474	0.224818	0.331908	0.483375	-0.0603763	0.447013	0.734391	0.0747822	0.64123	0.809609	0.0195313	0.874949	0.943535	0.14398	0.299229	0.56911	-0.021918	0.867003	0.92516
FBgn0002924	ncd	109.475	85.2807	95.8761	119.012	80.0512	89.1115	57.1341	65.0721	95.8671	111.56	76.9097	92.4104	63.6267	64.3748	49.0621	47.9309	86.3098	62.1724	111.949	49.8573	59.809	65.4634	417.797	81.4287	0.461092	0.020324	0.0933277	0.208097	0.0401837	0.179725	0.514725	0.0725558	0.160308	0.0475712	0.178369	0.498561	0.20399	0.162878	0.371036	0.108789	0.171957	0.430284	0.176434	0.06058	0.224868	-0.587183	0.00161376	0.0064775
FBgn0002926	ndl	5.16694	0	1.83492	20.1818	0	0.996562	2.1646	3.35561	1.04689	44.0643	5.02738	21.7025	6.10958	1.14911	3.45955	0	39.5744	0	69.2753	0	0	0	84.0246	1.55842	0.0685867			0.0102295			0.00593122			0.0144235			0.00971064	0.88247	0.942863	0.0197359			0.0506981			0.0265062	0.693124
FBgn0002930	nec	3084.67	3249.28	3171.66	3297.07	3506.38	3280.68	3808.62	3835.46	3928.96	5207.3	5081.67	5304.72	5433.45	5599.61	6054.2	5580.92	5044.29	5134.95	6905.02	6593.61	6431	3958.23	3400.57	3717.61	-0.616593	2.18757e-13	5.4141e-12	-0.497413	1.09704e-09	2.57725e-08	-0.791487	1.45365e-13	3.14814e-12	0.195103	0.00414508	0.0555755	-0.486749	2.57532e-10	4.97781e-09	0.135983	0.0661829	0.254217	-0.056581	0.403903	0.665638	0.852818	4.74818e-59	3.1071e-57
FBgn0002931	net	461.768	469.22	473.217	457.013	421.767	367.7	569.295	549.797	569.378	327.699	275.995	399.784	354.907	272.876	306.97	527.06	506.482	535.293	185.733	301.094	319.51	478.58	317.699	430.759	0.285913	0.0807593	0.24514	-0.271994	0.0531388	0.216656	0.52194	0.0286295	0.0809142	-0.091419	0.290874	0.614914	0.199906	0.230802	0.459363	-0.00491166	0.965989	0.985616	-0.367652	0.0120187	0.0713904	-0.543184	8.08917e-08	6.76762e-07
FBgn0002932	neur	283.466	234.357	309.829	218.183	228.149	231.372	264.997	277.265	256.135	245.293	282.213	296.711	302.3	285.059	299.64	273.971	293.802	228.39	275.971	234.52	233.207	260.241	413.915	254.469	0.0371366	0.811151	0.920363	0.11384	0.411685	0.696413	0.281302	0.172954	0.303749	0.047744	0.523175	0.782873	0.10692	0.516237	0.72176	0.293747	0.0586247	0.236269	0.121388	0.374158	0.639983	0.0993505	0.358325	0.535078
FBgn0002936	ninaA	1402.83	1430.51	1415.64	982.535	1088.46	1169.96	1305.26	1479.82	1290.81	897.811	1207.58	1251.51	1435.75	1653.57	1539.5	1628.55	1261.55	1327.31	1386.37	1081.28	1175.52	1520.81	1209.47	1594.26	-0.0888614	0.444798	0.690795	0.0221355	0.850477	0.946535	0.251847	0.12642	0.242414	0.0162492	0.838285	0.936704	0.297396	0.047357	0.164294	0.370382	0.00288146	0.0260364	0.0697692	0.51923	0.753274	0.131812	0.0329466	0.0860079
FBgn0002937	ninaB	1021.33	1093.15	1064.25	941.109	986.044	1066.32	1139.66	1285.2	1101.32	953.993	1080.89	1110.96	1240.24	1268.62	1262.73	1173.3	1178.54	1154.19	1094.55	833.879	960.508	1050.96	797.425	1143.1	-0.291862	0.0280823	0.117382	-0.18396	0.129918	0.380423	0.0750974	0.673211	0.783495	-0.0462549	0.576976	0.809502	-0.0628666	0.640568	0.8093	0.00967229	0.935869	0.972435	-0.177665	0.149149	0.383538	0.254197	8.41823e-06	5.2749e-05
FBgn0002938	ninaC	25858.7	24242.5	24765.2	19529.4	23096.3	22450.8	27845	28244.9	27808	19800.4	26374.4	23754.9	25285.5	25113.8	25036.8	27024.6	26728.9	24416.1	17678.9	17557.9	19935.2	25986.7	20327.6	27112.8	-0.0405791	0.691736	0.85794	-0.0802217	0.431116	0.711445	0.417933	0.00467797	0.0195638	-0.0179518	0.814191	0.927803	0.0548956	0.671927	0.831494	0.151484	0.153058	0.406423	-0.163681	0.0920095	0.290798	0.0242557	0.528254	0.688824
FBgn0002939	ninaD	281.239	309.667	325.344	397.605	427.373	438.639	812.448	335.917	750.022	875.723	1262.8	1094.45	83.3752	113.519	97.3517	106.58	141.124	124.43	82.3391	56.2667	60.9369	79.4739	150.051	83.9052	0.036614	0.817765	0.924136	-0.0977177	0.461382	0.735402	0.473267	0.0768363	0.167157	-1.42543	2.01576e-07	1.12632e-05	-3.32498	5.47008e-32	4.32992e-30	-1.91397	3.03316e-12	1.33424e-10	-2.45766	3.32996e-10	1.02199e-08	-1.60121	2.92882e-27	8.36233e-26
FBgn0002940	ninaE	245376	240576	229266	178728	208361	210634	220399	236059	219480	155353	199781	193360	181138	197461	191031	198505	179128	168550	154119	139136	156112	216910	157043	228109	0.0451853	0.613902	0.811333	0.101924	0.374757	0.664044	0.408568	0.0126221	0.0432551	-0.16294	0.0824153	0.354288	0.0960056	0.443046	0.666746	0.0170318	0.873224	0.942597	-0.130877	0.237942	0.502113	-0.305196	1.91404e-07	1.51844e-06
FBgn0002941	slou	75.7819	65.0233	88.9936	55.2344	63.2594	69.7593	72.5142	77.1789	56.5318	67.1981	75.4106	64.0741	65.1688	80.4376	86.4886	70.3565	66.6008	64.7758	46.7608	54.2867	56.3968	65.0433	61.4026	75.5833	-0.112069	0.486411	0.720288	-0.00196252	0.986987	0.996479	0.308771	0.159137	0.286498	-0.0529676	0.477742	0.754666	-0.0240505	0.881357	0.942338	0.0541051	0.663175	0.832656	-0.0113367	0.928703	0.97482	0.00936071	0.952478	0.975525
FBgn0002945	nkd	436.679	465.816	495.713	488.083	504.284	491.878	483.302	492.419	493.424	412.058	447.462	431.935	440.356	434.312	414.761	426.15	393.759	429.388	178.32	349.991	365.068	502.78	373.105	480.243	0.0507618	0.697601	0.861317	0.0827879	0.487896	0.753024	0.495068	0.0472888	0.11724	-0.0219671	0.784395	0.914054	0.0521119	0.696653	0.84634	-0.0841911	0.453662	0.697628	-0.0847665	0.461895	0.706804	-0.0922314	0.265931	0.433026
FBgn0002948	nod	25.8507	42.4501	40.867	34.5063	32.6112	26.112	21.5402	29.3064	24.1284	45.0028	38.9843	41.136	29.8683	26.4808	21.7751	23.0437	34.3894	30.8536	95.2571	27.0339	25.8452	33.1743	249.646	45.7211	0.491604	0.0109524	0.0577874	0.219677	0.0197006	0.106787	0.27533	0.201837	0.340245	0.0605161	0.0485824	0.2725	0.252991	0.0795725	0.234288	0.177589	0.0228934	0.127649	0.251146	0.0088697	0.0567005	-0.222103	0.227623	0.387024
FBgn0002962	nos	6.89843	2.83086	2.75604	53.1807	1.00545	0.997888	7.58619	5.60012	0	103.689	6.04088	51.7415	12.2354	5.75319	10.3925	0	64.7564	0	344.989	1.78226	1.76475	1.71394	816.806	4.68148	0.0724033			0.0164686			0.0415751			0.0187995			0.0509809	0.264871	0.499519	0.0275149			0.0345821			0.16427	0.176117	0.319986
FBgn0002973	numb	1113	1078.32	1103.12	1019.76	980.95	1028.49	1174.89	1134.01	1093.03	1102.38	1216.89	1171.04	1167.68	1170.07	1198.5	1055.19	1159.11	1144.49	885.781	886.606	956.123	1092.28	1165.39	1091.17	-0.0802794	0.269734	0.521122	-0.00992024	0.892466	0.960769	0.323104	0.000191187	0.0012495	0.0199379	0.726716	0.890298	-0.0633536	0.402888	0.631041	0.147778	0.0263618	0.140923	-0.0183253	0.795143	0.913773	0.110762	0.0417957	0.104519
FBgn0002985	odd	99.0331	85.7554	81.6539	59.4832	59.243	67.7662	74.6788	65.9936	57.5787	78.2142	65.3559	78.5425	68.2236	83.8849	57.0825	91.0496	74.3227	82.4419	58.884	56.9565	59.9216	91.5741	80.7929	89.6091	0.183973	0.274067	0.525931	0.0430521	0.74523	0.902407	0.525908	0.0127746	0.0436424	-0.00904381	0.905444	0.963668	0.159478	0.333128	0.568894	0.344415	0.0322636	0.160385	0.246537	0.106873	0.318412	-0.239435	0.139723	0.268832
FBgn0002989	okr	111.089	102.718	100.921	87.1004	126.519	95.6699	71.4319	90.6014	97.3604	99.1448	87.4763	93.0109	83.4975	98.8233	67.4611	78.6337	115.828	77.7309	99.5833	82.765	74.902	106.123	198.75	103.635	0.377377	0.0676432	0.217362	0.227313	0.133303	0.386315	0.50679	0.0557806	0.132068	0.0753825	0.267548	0.593439	0.30522	0.123285	0.311587	0.141081	0.260741	0.532796	0.293121	0.0757782	0.260456	-0.237546	0.119904	0.239029
FBgn0003002	opa	48.2248	56.542	49.5428	30.8038	48.1977	48.8315	36.7982	41.3858	60.7194	50.674	50.2738	39.2713	45.8218	47.1135	51.8932	66.2179	62.7399	57.7093	17.3188	35.5978	47.5848	57.3408	51.7074	63.116	0.133835	0.418123	0.668441	-0.0619961	0.641863	0.850152	0.498272	0.0841085	0.179305	0.0435414	0.551405	0.795582	0.168759	0.338407	0.573599	0.179106	0.186212	0.448213	0.119278	0.370293	0.636886	-0.0532995	0.741008	0.850315
FBgn0003008	or	299.683	254.439	277.99	294.229	323.326	320.893	271.658	289.701	293.128	267.691	267.456	265.598	241.328	289.575	283.683	267.975	275.09	275.591	389.674	499.26	408.877	267.02	295.702	274.282	0.0289595	0.819286	0.924998	0.0211245	0.838413	0.942279	-0.556686	0.000225737	0.00145634	0.00474565	0.953471	0.981712	0.0501593	0.654979	0.819499	-0.122612	0.226662	0.495072	-0.0213163	0.837689	0.93402	-0.0219051	0.833244	0.906964
FBgn0003011	ort	169.648	164.914	233.952	123.215	146.601	143.505	143.946	157.714	167.502	107.958	142.777	133.316	150.703	173.515	166.058	176.926	138.028	143.684	141.148	124.592	158.616	214.814	158.354	215.062	0.182356	0.240926	0.48731	0.229737	0.121343	0.364954	0.430608	0.035915	0.0951046	0.0153599	0.838266	0.936704	0.488499	0.010789	0.0531503	0.386929	0.0163472	0.101379	0.220685	0.121256	0.341418	-0.165066	0.225883	0.384767
FBgn0003015	osk	51.6694	0	58.7174	957.042	0	0	89.831	27.9634	10.4689	1154.49	65.3559	491.924	105.899	19.5348	34.5955	17.5891	1027	0	3178.87	8.00951	4.406	27.3866	4595.5	29.61	0.0792566			0.0167801			0.0201067			0.0124292			0.0392486	0.469968	0.686324	0.00940356			0.0513289			0.0214696	0.741925	0.850678
FBgn0003016	osp	1161	1150.67	1108.96	1159.55	1214.79	1228.91	1219.87	1239.71	1414.45	1394.81	1396.67	1331.39	1334.12	1213.12	1458.43	1194.12	1302.93	1287.27	969.065	956.986	1014.26	1218.08	1327.2	1129.5	-0.114668	0.26099	0.51038	-0.0432876	0.610211	0.832868	0.345359	0.000396818	0.00238328	0.0814175	0.244878	0.573427	-0.162516	0.0544049	0.180336	0.0366792	0.646146	0.821453	-0.0626763	0.502727	0.740938	0.227819	0.00099835	0.00422145
FBgn0003023	otu	17.8431	13.668	13.2167	137.967	8.67891	3.82823	20.7416	3.47639	10.054	223.481	14.5833	112.497	15.8237	10.7142	13.2898	8.57517	168.173	13.5728	548.989	11.0638	13.5405	9.81773	1615.75	9.68709	0.0854187			0.0382785			0.0634573			0.0218766			0.0552872	0.263103	0.497246	0.0323967			0.0532076			-0.0416455	0.779872	0.874503
FBgn0003028	ovo	407.536	428.016	447.734	460.705	355.425	372.663	377.067	339.588	385.377	574.548	426.738	500.411	418.966	391.366	393.199	379.742	502.466	412.079	908.05	244.567	259.276	409.368	1410.84	393.85	0.365912	0.0694213	0.221518	0.208873	0.120761	0.363737	0.240776	0.320536	0.47198	0.0858005	0.107434	0.397205	0.196056	0.260114	0.494154	0.237802	0.066739	0.255454	0.349128	0.039323	0.168796	-0.0690441	0.408471	0.582633
FBgn0003041	pbl	787.049	795.09	841.544	753.344	669.267	690.39	882.175	819.785	824.059	794.244	885.339	997.771	871.89	668.797	878.329	840.04	816.375	822.168	545.014	553.018	593.884	694.616	1117.99	714.973	0.0376719	0.805667	0.917844	0.0136545	0.916214	0.970642	0.540828	0.00589112	0.023524	0.0228357	0.772347	0.90858	-0.0630669	0.683219	0.838867	0.167782	0.207021	0.473399	0.00313833	0.98155	0.990988	0.00838614	0.941141	0.969078
FBgn0003042	Pc	349.63	343.022	344.965	304.851	296.215	348.797	307.374	319.901	306.738	311.755	284.549	304.869	308.534	283.83	304.44	275.218	296.325	301.502	255.453	312.371	319.875	373.143	370.031	348.307	0.245373	0.031692	0.127841	0.279551	0.00811146	0.0529456	0.30934	0.0285501	0.0807931	0.0527379	0.484117	0.758213	0.245021	0.0252166	0.103463	0.175785	0.0938893	0.309058	0.197031	0.0494099	0.196098	-0.184236	0.0410587	0.102996
FBgn0003044	Pcl	343.602	323.232	348.635	331.406	290.19	301.958	367.982	315.427	338.144	360.226	347.894	369.977	350.282	284.979	342.495	317.639	380.3	294.435	360.232	291.012	296.964	360.306	1193.31	351.423	0.446255	0.0446759	0.162409	0.311155	0.0543567	0.220344	0.668778	0.0368822	0.0971533	0.108651	0.0583004	0.305011	0.354955	0.0873394	0.249333	0.381489	0.0284519	0.147984	0.288304	0.0602784	0.224027	-0.0397604	0.680913	0.808769
FBgn0003046	Pcp	14.6397	8.4813	5.50476	5.311	17.07	4.98281	6.49381	15.6595	8.37509	6.60965	7.03833	4.13382	3.05479	4.59643	0	11.3812	3.86092	4.71096	17.3188	4.44973	11.4556	6.84666	6.46343	4.67526	0.0766231	0.343367		-0.013293	0.854831		-0.219907	0.310215	0.460775	-0.02934	0.373307	0.68308	0.00140904	0.992426	0.996293	-0.0434153	0.496039	0.728248	-0.0785078	0.329052	0.599804	-0.183683	0.0917685	0.195624
FBgn0003048	pcx	534.724	578.538	545.799	648.945	639.577	574.88	584.293	575.79	566.175	621.136	703.914	684.164	732.221	580.02	783.03	663.175	690.222	772.593	862.918	699.669	637.181	534.841	746.028	571.66	-0.135749	0.34837	0.60426	-0.151667	0.223586	0.511883	-0.182522	0.295533	0.445777	0.0841384	0.325384	0.646167	-0.101006	0.450597	0.672975	0.00378828	0.975388	0.989256	0.0757888	0.524463	0.757171	0.323006	0.00116568	0.00485772
FBgn0003053	peb	231.737	216.991	248.553	261.856	223.744	228.777	264.238	238.437	252.546	250.212	287.758	277.333	294.757	265.13	284.285	228.396	323.957	276.325	355.702	331.281	312.664	273.676	350.311	240.91	0.0198974	0.891981	0.95677	0.031101	0.814705	0.931841	-0.150306	0.373144	0.524014	0.152824	0.115293	0.407749	0.057807	0.698889	0.847288	0.189824	0.153056	0.406423	0.129241	0.324785	0.594943	0.266697	0.0097474	0.0310613
FBgn0003062	Fib	258.347	300.615	248.632	531.1	331.359	337.834	181.827	220.351	181.111	412.002	191.04	306.936	273.913	190.752	205.843	281.426	386.092	226.126	2041.02	1266.39	1157.9	350.891	830.551	381.813	0.972283	0.00133727	0.00988658	0.384022	0.0425666	0.186673	-1.29476	0.000168683	0.00111097	0.541735	0.00838214	0.0926957	0.400284	0.0680281	0.211481	0.120294	0.31192	0.583618	1.22041	0.000122545	0.00152385	-0.209039	0.105299	0.216831
FBgn0003067	Pepck1	8752.8	10807.1	9709.47	23636.1	25293.7	26389	14197.6	14414.6	17629.6	13474.9	24173.6	20731.1	24608.4	26498.4	28997.9	18443.7	20910.7	15937.2	7866.21	6955.82	7773.94	5014.32	4634.28	4968.24	-2.45503	3.44252e-198	4.19376e-195	-1.91314	2.06702e-65	4.1536e-63	-0.57456	1.6606e-08	2.26716e-07	-0.983972	3.23446e-26	9.68513e-24	-1.96486	2.11399e-23	1.0695e-21	-2.34783	1.26847e-273	3.59898e-270	-1.64694	2.01783e-59	5.43267e-57	1.45257	1.17307e-65	8.87576e-64
FBgn0003068	per	517.392	581.876	465.471	595.874	622.415	744.703	924.874	971.389	855.881	788.389	482.426	1161.67	916.258	408.979	767.733	889.37	821.433	754.656	463.196	428.526	478.131	462.995	404.62	435.278	-0.493222	0.0200806	0.0924466	-0.901124	3.83179e-15	1.34706e-13	-0.0318251	0.80067	0.876242	-0.185872	0.049998	0.27685	-0.714932	0.00384149	0.0228994	-0.527438	2.80068e-05	0.000469497	-1.05683	1.39743e-23	1.12348e-21	0.23066	0.213521	0.368916
FBgn0003071	Pfk	12944.4	13346.5	14531.2	13962.6	13984.8	12674	15229.6	13918.6	15525.8	16644.3	16631.9	16422.7	15640.3	13191.5	15987.2	14671.2	13732.3	15383.4	10112	9639.21	9853.74	11625.7	10338.6	11897.6	-0.387699	6.47775e-05	0.000653376	-0.359511	3.09761e-06	4.69144e-05	0.219162	0.0277871	0.0792635	-0.239939	0.00100798	0.0184722	-0.548919	1.53239e-14	4.27599e-13	-0.23057	0.00242172	0.022658	-0.380457	5.54873e-07	1.09434e-05	0.14083	0.05941	0.138925
FBgn0003074	Pgi	19336.5	19456.5	21177.9	18593.1	18986.5	17588.3	18246.7	18241.6	18696.9	23176.7	21284.1	21269.3	21872.9	20592.1	22944.8	20019.1	18692.6	20410.1	16889.5	14181.3	15552.1	18551.8	16096.5	18832.6	-0.289956	0.000571456	0.00472864	-0.138766	0.0679257	0.254535	0.220463	0.0762686	0.166205	-0.138248	0.0485073	0.27234	-0.289479	0.000478181	0.00376973	-0.0276394	0.706604	0.857713	-0.0396299	0.558848	0.779868	0.133722	0.0175832	0.0509361
FBgn0003076	Pgm1	8403.17	8354.08	8471.82	7996.24	8080.14	7938.61	7671.35	7997.53	7558.52	9859.4	8861.25	9306.25	10417.8	9890.38	10674.4	10504.8	9197.67	10439.5	10232.8	7245.94	7898.19	8085.05	7653.51	8199.62	-0.371501	8.47278e-11	1.78108e-09	-0.323132	4.79119e-06	7.10346e-05	-0.042167	0.777541	0.860547	-0.0706089	0.0928407	0.371619	-0.226884	0.000417453	0.00334657	0.00884348	0.846923	0.930391	0.0445177	0.357197	0.62542	0.305864	5.35148e-14	7.95884e-13
FBgn0003079	Raf	537.18	547.43	483.318	514.021	505.392	485.31	513.804	545.851	480.959	476.859	526.605	461.072	482.363	488.035	487.41	495.41	481.877	521.838	671.891	524.247	590.167	514.637	685.442	480.494	0.15457	0.266161	0.516219	0.113522	0.363703	0.655482	-0.0465656	0.782668	0.863939	0.0469475	0.568813	0.805347	0.152082	0.285543	0.521926	0.120151	0.314916	0.586667	0.0886995	0.475499	0.718247	-0.086564	0.273701	0.441908
FBgn0003082	phr	112.643	102.883	108.668	117.06	116.864	106.747	82.5029	76.0377	83.0237	113.461	77.6696	76.6342	143.684	157.41	158.561	147.043	152.104	135.858	205.134	121.898	134.317	128.694	256.296	158.905	0.121559	0.459656	0.702002	0.140175	0.319396	0.614177	0.168299	0.47727	0.62204	0.324373	0.0193999	0.158206	0.770217	0.00498723	0.0283083	0.391242	0.0325784	0.161314	0.968677	0.000520685	0.0054404	0.461465	0.000853244	0.0036694
FBgn0003087	pim	4.92437	7.63591	8.36335	9.111	1.01703	3.02814	2.19245	2.26585	1.06035	12.2736	5.09204	7.87949	6.18816	3.49167	1.75202	8.3837	13.687	5.96445	37.7144	5.40836	0	8.15654	410.797	4.73539	4.14829			0.0999722			0.105101			2.9393			0.172099			3.75012			5.3877			-0.0861973	0.414438	0.588623
FBgn0003089	pip	7.67039	8.77683	7.99033	18.6576	21.1251	12.715	15.063	12.4267	15.8416	8.05679	12.5184	9.91709	14.0291	11.3663	3.47951	11.98	17.681	9.85487	5.99016	17.962	14.4903	7.73655	9.06003	6.90351	-0.0433749	0.684805		-0.118481	0.240257	0.532312	-0.205677	0.368842	0.52102	-0.0025161	0.945436	0.97928	-0.0757896	0.579014	0.767796	-0.226027	0.0524985	0.220364	-0.15455	0.150261	0.385544	0.0528536	0.67864	0.807511
FBgn0003090	pk	221.602	301.118	209.588	201.707	195.106	210.253	246.024	269.786	235.159	266.001	243.817	265.191	246.901	209.879	280.32	239.9	216.522	224.397	147.33	165.478	192.682	226.828	204.672	217.986	-0.140789	0.312849	0.569591	-0.0576327	0.604116	0.829548	0.355799	0.0353302	0.09408	-0.0708596	0.392216	0.697578	-0.227915	0.0664139	0.207628	0.0843072	0.435047	0.685063	-0.162921	0.158718	0.398005	0.0131091	0.92049	0.956987
FBgn0003091	Pkc53E	2187.21	2122.57	2230.37	1757.66	1859.96	1902.11	2243.4	2065	1920.02	1912.58	2207.22	1689.67	1891.44	2019.04	1743.74	1816.76	1962.81	2037.96	810.539	1527.46	1613.27	2228.69	1868.88	2227.27	0.13761	0.170568	0.399424	0.0993105	0.276702	0.57038	0.603913	0.0104131	0.037065	-0.0361392	0.612203	0.831628	0.100594	0.395691	0.625604	0.185698	0.0371648	0.173632	0.0217222	0.821287	0.927162	-0.187416	0.0016661	0.00666989
FBgn0003093	Pkc98E	3225.73	3437.73	3496.92	3151.6	3459.73	3232.91	3571.91	3621.76	3658.64	3465.52	3612.16	3436.46	3481.76	3145.56	3651.45	3311.37	3381.58	3581.72	785.986	3002.23	2929.2	3390.3	2886.03	3382.74	-0.0872727	0.350354	0.606646	-0.086128	0.294081	0.588737	0.327865	0.210306	0.349403	-0.0560648	0.419318	0.718637	-0.120247	0.157045	0.362502	-0.0117713	0.884541	0.948296	-0.152437	0.0457249	0.186986	0.0275696	0.656583	0.793589
FBgn0003116	pn	453.83	466.472	432.123	594.832	588.413	554.088	630.982	626.38	667.913	892.303	835.55	927.008	1138.42	934.225	1030.94	924.981	792.453	945.726	852.086	702.167	735.802	514.355	536.465	543.888	-0.943264	1.19938e-16	3.65278e-15	-0.718008	1.43408e-11	4.04454e-10	-0.459484	0.000391995	0.00235933	0.200497	0.0105911	0.108876	-0.724852	1.54087e-15	4.60914e-14	-0.096686	0.23229	0.499955	-0.247458	0.0035769	0.0276249	1.20228	4.70288e-43	2.05535e-41
FBgn0003117	pnr	110.549	123.524	121.517	97.2937	119.441	117.257	134.403	122.372	121.821	148.985	159.086	136.879	140.177	159.534	170.277	132.417	147.832	136.48	90.5185	87.9926	115.906	118.641	107.733	123.333	-0.336306	0.0371681	0.142801	-0.185545	0.163305	0.431277	0.234575	0.229588	0.372529	-0.00963657	0.902799	0.963108	-0.286149	0.0633966	0.201443	0.0474891	0.696785	0.852043	-0.0730271	0.560944	0.781004	0.357179	0.00863873	0.0279851
FBgn0003118	pnt	514.035	542.196	534.234	487.457	495.555	492.561	557.782	477.169	549.233	553.56	546.01	596.332	554.644	443.282	519.816	503.611	574.101	583.32	347.081	501.941	459.619	497.008	508.322	503.675	-0.0129353	0.90759	0.9632	-0.125308	0.181544	0.458827	0.216305	0.175846	0.307508	-0.0593267	0.383396	0.690729	-0.162969	0.0715569	0.218827	0.0409266	0.603322	0.795435	-0.057202	0.545804	0.771679	-0.0498981	0.56857	0.724232
FBgn0003124	polo	23.9252	9.06279	12.7447	123.718	4.29184	1.06489	8.09553	7.17134	10.0679	201.29	19.3394	76.1973	33.7303	41.7483	14.1236	6.75838	129.957	72.9923	291.473	5.70577	9.41615	12.8031	1882.04	45.7948	0.09714			0.0493234			0.111774			3.70831			0.0766986			0.0333512			5.10636			0.370133	0.0702002	0.158523
FBgn0003129	Poxm	109.367	131.931	100.003	131.713	110.453	125.567	124.465	119.683	120.392	117.872	143.783	126.081	152.739	137.893	105.516	124.159	103.28	128.374	82.2644	100.564	87.2388	113.826	93.7197	109.089	-0.227691	0.173289	0.402615	-0.105606	0.428651	0.70925	0.219084	0.258391	0.404657	-0.0375704	0.626619	0.83918	-0.224491	0.162631	0.370892	-0.123517	0.328432	0.59935	-0.130842	0.318337	0.589221	0.195132	0.186361	0.33374
FBgn0003130	Poxn	10.4419	6.66553	11.1246	7.51313	4.05846	13.0907	8.74892	6.3671	10.5783	2.22625	6.09592	5.22129	9.26017	5.80561	6.99142	6.87122	9.75319	6.70412	14.0019	8.09324	8.90411	10.3774	13.062	14.1724	0.136136	0.287048	0.540755	0.109063	0.282899	0.57797	0.116722	0.617691	0.738594	0.0291338	0.484547	0.758213	0.308198	0.0606166	0.195059	0.0677849	0.383785	0.642511	0.0820555	0.386643	0.6507	-0.0581644	0.647036	0.785265
FBgn0003134	Pp1alpha-96A	2937.58	2898.19	2817.58	3725.61	4225.82	3888.85	5014.13	4926.32	4858.07	4761.41	5364.2	4505.26	4798.75	4891.31	5155.22	4724.36	4814.84	4845.74	3526.87	3493.24	3706.6	2764.97	2944.22	2747.52	-0.810473	7.50459e-38	6.23336e-36	-0.767311	9.82178e-51	1.3089e-48	-0.300981	9.87034e-06	8.65368e-05	-0.0299902	0.534646	0.78903	-0.783338	7.13588e-20	2.91344e-18	-0.457203	1.08344e-10	4.01828e-09	-0.79849	4.77135e-50	1.02292e-47	0.786395	1.51924e-68	1.23436e-66
FBgn0003137	Ppn	7956.83	7860.85	7425.95	7629.09	8039.45	8775.18	10709.3	8784.62	9581.59	13312.7	15102.8	13809.4	14807.5	14368.9	15137.3	11434.8	14321.8	12767.6	14265.4	13323.5	14034	10817.3	8531.75	9656.42	-0.599241	3.96765e-10	7.85222e-09	-0.374377	0.00083941	0.0077808	-0.457567	0.00028202	0.00177185	0.276616	0.00140159	0.0239997	-0.52442	5.55618e-07	7.4057e-06	0.229083	0.0175421	0.106235	-0.000551457	0.99034	0.996124	0.940836	4.73352e-105	8.42706e-103
FBgn0003139	PpV	569.636	570.456	591.283	551.207	529.409	539.607	511.668	502.176	533.574	585.19	537.528	481.187	513.766	533.838	535.919	540.875	526.601	560.412	824.964	671.848	642.901	555.699	751.961	562.557	0.189627	0.160601	0.385159	0.147295	0.228184	0.518634	-0.13856	0.406131	0.556541	0.0592354	0.476786	0.753949	0.173836	0.216479	0.442155	0.164201	0.164929	0.421129	0.212082	0.0945758	0.29592	-0.111767	0.121907	0.242194
FBgn0003141	pr	1153.09	1159.11	1147.74	1105.75	1224.02	1190.89	1106.11	1121.89	1213.34	1034.41	1160.32	1080.99	988.733	1167.49	1001.54	1086.39	1043.41	939.837	818.315	1277.96	1231.92	1069.79	919.423	1056.61	-0.0526249	0.619436	0.814858	-0.0154791	0.86836	0.952605	-0.0720858	0.683159	0.791014	-0.149909	0.0425325	0.255893	-0.101626	0.297493	0.534202	-0.171548	0.0545757	0.225065	-0.154582	0.0805448	0.270515	-0.110988	0.115466	0.232623
FBgn0003149	Prm	32219.7	29736.8	31975.8	33160.2	32965.7	31883.2	30737.4	28698.9	31989.2	33265.9	31956.6	30644.1	28634.6	30677.1	31518.9	26039.1	25844.4	29339.2	19678	24120.3	23802.2	29601.1	24268.8	29710.4	-0.116107	0.202014	0.440597	0.0258036	0.738057	0.899054	0.320584	0.0203903	0.062809	-0.133402	0.0830872	0.355679	-0.195845	0.0418702	0.149239	-0.193395	0.0231566	0.128637	-0.119429	0.19068	0.442372	-0.0342407	0.519835	0.681738
FBgn0003159	CG2841	1629.26	1592.65	1506.62	1436.71	1427.46	1412.33	1573.73	1538.98	1548.95	1589.29	1560.66	1534.88	1395.32	1290.47	1568.27	1429.83	1503.81	1554.64	1038.2	1433.01	1472.9	1496.44	1550.9	1477.47	0.0773618	0.395645	0.648311	0.00525142	0.934375	0.976744	0.213092	0.153972	0.28002	-0.055439	0.317786	0.639452	-0.0550646	0.345678	0.580593	0.0903793	0.0991906	0.31899	-0.038353	0.504311	0.74195	-0.138067	0.0505854	0.121965
FBgn0003162	Pu	2208.34	2247.18	2292.71	1785.44	1972.18	1844.69	2384.39	2385.71	2459.88	2655.89	2536.47	2495.79	1946.9	2249.12	2038.15	1630.43	1685.25	1660.79	1263.73	1226.72	1413.32	1304.05	1278.62	1601.21	-0.547698	4.29846e-06	5.31323e-05	-0.225481	0.0257427	0.130605	0.126584	0.360188	0.512071	-0.654916	5.75235e-10	4.90336e-08	-0.859999	1.59238e-14	4.43276e-13	-0.365406	0.000691516	0.00797967	-0.759986	1.26561e-12	5.0178e-11	-0.0972323	0.107751	0.220792
FBgn0003165	pum	2563.82	2361.92	2590.25	2186.63	2398.89	2208.45	2530.55	2372.57	2408.06	2428.6	2409.53	2397.97	2435.12	2032.24	2304.47	2049.24	2386.41	2371.41	1071.89	2041.97	2111.78	2438.7	2933.3	2315.3	0.153372	0.171645	0.400393	0.141939	0.173216	0.446552	0.486617	0.0319281	0.0873535	0.0220968	0.771251	0.908039	0.0720351	0.454135	0.67609	0.163215	0.0905888	0.302558	0.0638584	0.502807	0.740962	-0.131178	0.0602749	0.140447
FBgn0003169	put	1615.25	1654.01	1591.86	1733.96	1672.76	1615.69	1654.46	1512.66	1600.33	1563.52	1701.95	1729.7	1655.42	1695.05	1538.28	1543.53	1540.12	1549.36	1278.31	1465.68	1454.22	1655.87	1536.14	1670.21	-0.0160326	0.833051	0.930194	0.0596742	0.346258	0.642024	0.239206	0.022567	0.0676398	0.000755347	0.992478	0.996746	-0.0430971	0.577715	0.766597	-0.0300205	0.648567	0.823234	0.0327382	0.679023	0.85602	0.0252547	0.642533	0.78172
FBgn0003174	pwn	77.0028	78.6542	69.4327	85.5086	79.14	74.6351	78.3258	68.9179	93.2294	77.0938	75.5701	50.4706	90.96	78.4836	80.3408	90.1578	93.896	97.4515	78.6461	78.6478	86.9945	68.4098	52.876	76.2764	-0.206072	0.228313	0.472396	-0.338258	0.0460382	0.19751	-0.200275	0.347898	0.500069	-0.0529958	0.474392	0.752583	-0.0233826	0.887543	0.945105	-0.126767	0.329716	0.600102	-0.131431	0.338081	0.607099	0.126554	0.399037	0.574883
FBgn0003175	px	1800.05	1952.64	1846.77	1746.36	1848.28	1757.21	1873.5	1806.21	1881.39	2176.18	2220.12	2418.57	2456.11	1903.73	2421.64	2201.44	2105.99	2121.75	1501.06	1921.48	1909.8	1936.39	1857.89	1893.4	-0.233474	0.0316905	0.127841	-0.176977	0.000957569	0.00868294	0.122451	0.327321	0.478787	0.0200483	0.707868	0.881373	-0.258349	0.000219273	0.00185023	0.0961546	0.0848733	0.293398	0.0332527	0.533297	0.763067	0.273047	0.00172276	0.00687399
FBgn0003187	qua	57.781	51.707	78.7156	91.4984	73.2308	89.4792	80.9813	94.8515	83.6286	161.328	100.529	143.813	110.92	105.606	127.702	84.7944	121.71	75.1978	185.718	72.8019	71.209	59.9463	458.567	63.1607	0.114457	0.328155	0.584678	0.108361	0.193394	0.473306	0.211376	0.327897	0.479368	0.0622155	0.0430015	0.257426	0.0814202	0.515623	0.721302	0.111137	0.127695	0.367634	0.122101	0.137487	0.366327	0.790014	4.43952e-05	0.000246762
FBgn0003189	r	465.575	507.498	534.169	836.399	620.336	597.371	597.589	505.072	621.212	671.271	467.876	697.235	545.235	275.553	444.679	610.758	883.667	558.839	624.161	226.984	233.698	316.54	819.276	306.409	0.0626235	0.682309	0.851255	-0.166576	0.216689	0.505055	0.192159	0.435105	0.584503	-0.00867169	0.87175	0.950808	-0.150348	0.38473	0.615611	-0.147319	0.222069	0.490587	-0.0766376	0.528071	0.759966	-0.141778	0.40408	0.57939
FBgn0003204	ras	2171.23	2198.68	2206.8	2512.75	2435.54	2337.01	2023.18	2067.05	2054.04	1907.91	1885.81	2002.05	1860.4	1800.88	1733.55	1980.49	1958.84	1977.23	2421.34	1923.5	1883.69	2221.47	2419.4	2060.02	0.287468	0.000884271	0.00691523	0.160061	0.0349242	0.163023	0.127529	0.357741	0.50997	0.0217069	0.734067	0.892088	0.191528	0.0183186	0.080649	-0.0966213	0.200027	0.465699	0.116757	0.127985	0.351794	-0.264313	5.59592e-08	4.80456e-07
FBgn0003205	Ras85D	1283.99	1321.2	1420.23	1179.04	1297.32	1282.58	1291.19	1373.56	1388.17	1307.61	1388.56	1341.42	1341.05	1345.61	1325.01	1317.11	1401.51	1403.87	1044.33	1216.56	1146.44	1354.78	1505.17	1380.76	0.068219	0.36993	0.624179	0.0317157	0.662357	0.860284	0.3403	0.000554541	0.00319671	0.0607923	0.357491	0.670718	0.0606455	0.409467	0.637261	0.171423	0.0248277	0.135336	0.0622138	0.40589	0.666735	0.00911369	0.8732	0.928946
FBgn0003206	Ras64B	1156.53	1145.92	1134.9	1016.53	973.995	1070.31	1031.43	1084.98	1010.24	1017.89	914.982	1031.39	1018.26	1006.62	1086.3	934.293	881.254	1006.97	732.587	942.453	851.239	1176.77	1043.84	1167.26	0.108451	0.213961	0.455686	0.234467	0.0094058	0.0596974	0.433651	0.0016138	0.00806898	-0.0166816	0.795594	0.920169	0.17229	0.0689549	0.213167	0.143008	0.0817941	0.288107	0.107156	0.17711	0.423636	-0.131164	0.0219151	0.0613563
FBgn0003209	raw	1888.19	1977.27	1848.23	1950.56	1867.57	1876.2	2023.84	1937.54	2072.3	1734.93	1847.1	1913.65	1764.96	1606.56	1926.08	1944.22	2053.14	2042.39	1553.81	2510.62	2450.08	2070.5	1697.12	1934.64	0.0883633	0.396658	0.649099	-0.078841	0.364161	0.65598	-0.123666	0.499437	0.640981	-0.00202157	0.976631	0.990628	0.0418642	0.661756	0.82428	0.0137138	0.871882	0.942086	-0.0698126	0.410285	0.670413	-0.0952702	0.153367	0.28866
FBgn0003210	rb	1104.8	1137.37	1110.97	1295.8	1337.4	1277.51	1208.86	1141.95	1214.31	1155.52	1181.36	1196.67	1208.6	1205.34	1224.6	1244.61	1330	1274.24	1553.4	1434.5	1412.81	1204.08	1359.66	1143.03	0.018903	0.843639	0.934782	-0.0538326	0.53121	0.783731	-0.201708	0.0569036	0.134094	0.114306	0.119651	0.414993	0.0573551	0.516604	0.721947	-0.0558624	0.494401	0.727074	0.0513486	0.558827	0.779868	0.127445	0.0187079	0.0537187
FBgn0003218	rdgB	3123.79	2982.73	3010.51	2556.88	2911.46	2798.38	2947.06	2724.73	2892.18	2609.57	2994.64	2766.65	2739.58	2615.67	2748.81	2494.19	2597.4	2858.74	1211.14	2054.94	2291.77	2836.59	2582.16	2811.12	0.0146261	0.826705	0.928783	0.0401404	0.596595	0.82624	0.516583	0.015715	0.0514745	-0.132425	0.0192715	0.157931	-0.0293619	0.715086	0.857189	0.00651351	0.930312	0.969701	-0.0514496	0.422888	0.679613	-0.154846	0.000525169	0.00237316
FBgn0003227	rec	12.5208	17.1279	21.1206	16.7308	12.1661	13.282	16.0462	16.2629	11.4159	29.3641	24.3651	20.0345	10.0645	12.5306	18.8625	11.2825	18.7119	11.4158	38.8201	18.3307	11.7445	18.665	71.4599	18.8821	0.237679	0.0714701	0.225366	0.165329	0.0745605	0.270434	0.181188	0.404764	0.555287	0.0532388	0.128066	0.430873	0.101835	0.445962	0.668608	0.156893	0.061245	0.243097	0.163794	0.0762583	0.261351	-0.0925177	0.543297	0.701788
FBgn0003231	ref(2)P	7412.31	7390.13	7371.28	7383.7	7242.3	7365.13	7434.37	8133.12	7690.75	6487.12	6862.17	6229.28	6067.54	6464.27	6193.59	7813.74	7172.29	7428.5	7471.3	11690.6	9713.98	7966.93	7483.52	7799.4	0.299356	3.64112e-08	5.88379e-07	0.0444544	0.409971	0.695271	-0.240588	0.135285	0.254422	0.0644145	0.102056	0.387956	0.235226	9.91656e-05	0.000898669	0.0911968	0.0341549	0.165439	0.00224967	0.970715	0.988996	-0.22762	7.7801e-09	7.45731e-08
FBgn0003248	Rh2	1489.8	1463.5	1425.73	1110	1105.53	1115.15	1155.9	1318.75	1347.34	999.159	1155.29	1066.52	1019.28	977.891	1051.7	827.723	814.653	786.731	995.833	848.118	954.339	1279.47	963.051	1301.28	0.177104	0.154383	0.374646	0.48212	0.000269736	0.00284475	0.339591	0.0393169	0.101866	-0.219458	0.028786	0.204694	0.10967	0.395737	0.625604	0.0779683	0.470396	0.708612	-0.0808673	0.477391	0.719371	-0.50492	5.83521e-19	1.16955e-17
FBgn0003249	Rh3	5764.59	5487.4	5719.44	4031.05	4685.22	4846.28	5243.75	5692.23	5268.98	3509.72	4526.65	4874.8	4612.73	5291.65	5099.37	4826.66	4682.33	4469.53	3702.77	3391.58	3683.41	5736.65	3784.34	5689.79	0.0104797	0.942422	0.977534	0.0835355	0.494544	0.757467	0.478402	0.00905076	0.0330903	-0.078693	0.344471	0.660873	0.175705	0.251116	0.483933	0.121893	0.316963	0.588741	-0.0636663	0.5889	0.800481	-0.162084	0.00443069	0.0157388
FBgn0003250	Rh4	7814.14	7569.09	7476.38	5605.23	6899.3	6975.93	7376.97	7878.96	7604.58	4949.53	6167.59	6738.12	6669.62	6954.41	6777.25	7121.52	6376.3	6207.87	5728.2	4480.88	4644.8	7516.78	5241.03	7217.04	-0.0312057	0.791465	0.909604	0.0103902	0.929918	0.97522	0.411009	0.0229502	0.0684539	-0.11992	0.174653	0.493491	0.123291	0.381488	0.612861	0.034264	0.760541	0.886361	-0.153893	0.171267	0.415151	-0.148876	0.000102672	0.000532997
FBgn0003254	rib	6.0281	10.366	5.50476	7.4354	3.01235	3.98625	7.57611	8.94828	3.14066	3.30483	2.01095	2.06691	9.16437	3.44733	12.1084	6.20793	10.6175	4.71096	2.59782	6.22962	2.6436	7.70249	8.07929	3.89605	-0.0339783	0.727654		-0.0139237	0.854684	0.947655	0.169466	0.393279		-0.00630803	0.841492	0.938335	0.152191	0.166436		0.0331218	0.602213		0.000597185	0.995418	0.99833	0.0232058	0.842948	0.912684
FBgn0003255	rk	117.117	129.104	99.0856	92.4114	145.597	136.529	135.288	135.343	121.439	103.551	132.723	108.513	105.899	117.209	152.22	118.985	119.688	93.0415	85.7282	93.4443	89.8824	106.123	101.799	123.115	-0.109189	0.484893	0.719229	-0.00717812	0.957731	0.987165	0.284617	0.131643	0.249477	-0.0213498	0.781983	0.913003	-0.0446376	0.772857	0.89107	-0.077398	0.534742	0.754733	-0.158574	0.235706	0.499822	0.0871256	0.544404	0.702842
FBgn0003256	rl	2912.34	2848.86	2920.73	2624.74	2789.57	2555.65	2763	2701	2812.28	2540.19	2600.05	2560.45	2554.79	2529.74	2239.43	2232.11	2445.76	2492.62	1779.28	2793.36	2736.26	3052.11	3071.02	2904.63	0.279091	0.000290686	0.00255375	0.313006	3.2074e-06	4.85119e-05	0.29994	0.0822288	0.176148	0.0517965	0.23996	0.568619	0.218239	2.2235e-05	0.000229571	0.185017	0.00168367	0.0166446	0.123128	0.0172802	0.0931022	-0.222075	9.01269e-05	0.000473969
FBgn0003257	r-l	224.762	229.938	207.346	231.56	135.556	169.416	117.971	149.884	132.954	262.183	122.668	168.453	115.064	106.867	103.786	136.574	284.743	137.796	653.786	447.643	391.253	172.878	532.425	190.127	1.10501	0.00221865	0.0152319	0.147553	0.20959	0.496647	-0.407451	0.13572	0.255067	0.0494948	0.343154	0.659498	0.236846	0.184302	0.401073	0.177809	0.12722	0.366863	0.612134	0.0148525	0.083632	-0.967982	2.36195e-12	3.09456e-11
FBgn0003261	Rm62	13331.7	12878.3	12291.5	12262.9	11479.7	11539.2	11458.6	11619.9	11556.1	11603.4	10999.1	11678.4	11836.7	11013.1	10821.8	12680.1	12895.3	12511.4	12581	13918.9	12736.5	13625.3	15136	13893.9	0.322827	3.07441e-06	3.86114e-05	0.150754	0.00670261	0.0454365	0.152436	0.0501263	0.122271	0.132623	0.0193962	0.158206	0.301112	6.15473e-07	8.09226e-06	0.276472	3.77674e-06	7.64032e-05	0.293342	2.33475e-07	4.87894e-06	-0.175591	0.000551843	0.00248073
FBgn0003268	rod	66.3091	60.3115	54.1301	66.9186	71.2924	54.8109	71.4319	48.097	54.4381	93.6367	67.3668	81.6429	74.3332	52.859	58.8123	57.9406	91.6968	60.0648	145.478	48.947	52.872	66.7549	354.681	53.7655	0.258114	0.0676403	0.217362	0.142294	0.117701	0.358455	0.264315	0.243967	0.387994	0.0643087	0.0588284	0.305922	0.184987	0.189869	0.407773	0.143265	0.0764491	0.27755	0.180062	0.0522219	0.202945	0.0414759	0.795791	0.884488
FBgn0003274	RpLP2	16976	17577	16640.9	16799.8	15204.4	15612.1	11347.9	11875.5	12215.1	14151.3	13584	15034.7	15336.1	16267.9	15197.8	14592.8	13655.1	14023.4	25330.5	20832.7	20245.6	16535.5	18570.2	18211.7	0.173342	0.0101699	0.0544445	0.3175	4.2545e-07	7.26494e-06	-0.26294	0.0355485	0.0945465	0.051429	0.347127	0.663027	0.301242	1.73643e-05	0.000181538	0.165544	0.0131924	0.0868451	0.581032	2.23757e-18	1.36339e-16	-0.113148	0.0113415	0.0352781
FBgn0003275	RpII18	248.874	243.131	266.981	306.976	278.141	299.965	177.497	232.655	219.846	242.354	231.259	204.624	225.036	193.05	174.707	272.114	237.446	268.525	497.05	447.643	426.501	270.443	269.04	266.49	0.364388	0.0117657	0.0612823	0.0368054	0.730257	0.895064	-0.700938	1.77382e-07	2.09315e-06	0.0568606	0.473361	0.752542	0.211758	0.0889232	0.251938	-0.0986933	0.316964	0.588741	0.285785	0.0308998	0.142464	-0.29707	0.00968658	0.0309098
FBgn0003277	RpII215	1507.89	1473.86	1517.48	1661.28	1727.08	1693.16	1641.85	1583.85	1639.42	1725.12	1685.18	1794.08	1670.97	1414.55	1664.04	1752.7	1872.54	1752.48	2644.59	2886.98	2759.04	1744.19	2344.61	1690.11	0.229155	0.0873836	0.258729	0.0746527	0.513625	0.771568	-0.453044	0.00160444	0.00803512	0.268902	0.0132606	0.12576	0.121578	0.327941	0.564069	0.153281	0.172957	0.431476	0.200476	0.0919315	0.290764	0.0861224	0.205402	0.357835
FBgn0003278	RpI135	252.319	248.785	221.108	352.65	239.984	277.044	237.024	215.877	208.33	284.215	158.865	248.029	223	148.235	172.977	287.634	296.325	240.259	732.587	775.143	704.079	316.658	507.379	280.515	0.835659	0.00104045	0.00796611	0.234206	0.132012	0.384157	-0.877733	0.000117614	0.000804861	0.311877	0.0223224	0.174049	0.439198	0.0433341	0.153124	0.165471	0.221805	0.490587	0.55368	0.00696493	0.0475711	-0.337893	0.013	0.0394727
FBgn0003279	RpL4	23211.6	22889.2	22009.9	23545.8	21529.3	21872.5	17377.4	18849.6	18666	22613.8	21533.3	23910	22509.7	22281.2	22170.5	19989.5	19589.3	19240.8	24761.6	20211.6	18791.6	21398.4	24170.8	21764.9	0.00207088	0.991321	0.995555	0.179993	0.00314518	0.0244425	0.104633	0.434356	0.583864	-0.0135567	0.795364	0.920026	-0.0216691	0.760331	0.882779	0.0177417	0.757281	0.884741	0.283947	3.37216e-05	0.000478298	-0.0107842	0.768191	0.867813
FBgn0003285	rst	178.719	183.23	218.132	195.829	181.075	186.74	141.746	200.581	155.037	203.095	171.19	218.64	209.272	173.649	195.176	179.285	179.896	187.468	134.347	140.761	134.051	196.582	268.601	175.057	0.0895479	0.564145	0.781167	0.135378	0.3285	0.623374	0.5988	0.00369659	0.0161013	0.0476616	0.541608	0.791701	0.0688381	0.669063	0.829715	0.11303	0.37805	0.638396	0.204403	0.166924	0.409598	0.00846011	0.944104	0.970067
FBgn0003292	rt	116.256	105.545	99.0856	93.4736	101.416	88.694	86.5841	106.261	93.1728	95.8399	89.4873	80.6094	94.6984	82.7358	88.2184	95.1882	75.2879	70.6645	125.562	70.3057	68.7336	106.123	277.119	107.531	0.407345	0.0558959	0.190738	0.432684	0.0298884	0.145783	0.535304	0.0732717	0.16147	0.0767396	0.171416	0.488739	0.437194	0.0550787	0.182102	0.242437	0.0761668	0.276975	0.246087	0.0888303	0.284251	-0.205574	0.156811	0.29359
FBgn0003295	ru	31.0017	58.4267	55.965	26.555	31.1277	37.8693	37.8805	42.5043	27.219	35.2515	29.1588	28.9367	35.6392	31.0259	41.5145	36.2129	32.8178	41.2209	28.5761	34.7079	41.4164	47.0708	26.6616	45.9734	0.051933	0.734715	0.880085	0.0350857	0.775737	0.915845	0.131021	0.586564	0.714368	-0.0326801	0.530956	0.787315	0.145174	0.401511	0.630037	0.0899197	0.422564	0.674571	0.0420793	0.717608	0.874592	-0.225726	0.218574	0.375754
FBgn0003300	run	23.2849	18.1377	26.0228	12.9121	20.8781	25.1009	22.3806	19.4623	25.3198	20.7572	23.5023	25.6825	24.9898	23.8928	21.0271	24.1839	26.0816	14.3166	11.4036	13.5227	17.4468	22.2397	23.6878	26.5428	0.0142594	0.928781	0.971588	0.0393279	0.735147	0.897857	0.488336	0.0897246	0.187976	0.0148978	0.795384	0.920026	0.0180453	0.914196	0.959883	0.0687223	0.506223	0.735622	0.0310877	0.789637	0.912041	0.0298199	0.857384	0.919619
FBgn0003301	rut	2134.67	2149.51	2015.08	1910.82	1926.54	2039.17	2130.9	2125	2132.43	1886.39	2126.06	2207.56	2152.66	1856.77	2020.78	1971.61	2052.66	2096.99	1039.17	1541.57	1571.11	2094.1	1720.66	1996.46	-0.0538232	0.587607	0.795669	-0.0713126	0.412369	0.69686	0.466856	0.0107569	0.0381047	-0.0878736	0.235089	0.564144	-0.0937456	0.368192	0.602403	-0.0019561	0.980601	0.989935	-0.120291	0.149713	0.384612	-0.0472001	0.448192	0.620967
FBgn0003302	rux	158.646	147.814	171.915	117.41	134.245	144.774	129.886	124.212	108.002	120.606	132.309	132.727	129.704	142.034	107.436	126.346	125.997	131.421	130.516	126.475	115.956	147.755	153.943	158.314	0.192586	0.206926	0.445986	0.193694	0.131214	0.382442	0.301765	0.0653114	0.148094	-0.0279125	0.729846	0.891103	0.200758	0.15934	0.366351	0.157469	0.206815	0.47322	0.259932	0.0615244	0.226803	-0.26162	0.0502961	0.121485
FBgn0003308	ry	662.23	676.619	643.139	1327.75	1373.63	1342.37	1990.35	1728.14	1683.39	1657.92	1469	1695.9	2068.09	1830.53	2260.81	3049.13	3065.57	2644.03	6429.62	5157.24	4788.44	771.961	731.983	739.47	-1.44795	1.21449e-41	1.21052e-39	-1.96378	4.27247e-101	1.71708e-98	-2.81479	2.20534e-72	3.99311e-70	0.153795	0.0223012	0.174049	-1.09711	6.53833e-32	5.14054e-30	-0.826968	4.42808e-34	6.79112e-32	-1.25087	2.24755e-37	3.71713e-35	1.63897	1.27773e-91	1.64555e-89
FBgn0003310	S	787.959	807.608	842.228	783.904	779.196	791.27	821.467	845.613	817.618	782.142	822.479	856.733	789.154	735.43	818.182	751.159	866.776	825.596	589.706	697.717	684.692	819.032	1106.05	800.248	0.171257	0.200671	0.4385	0.111245	0.362525	0.654477	0.459209	0.00417173	0.0177721	0.0884247	0.304664	0.627784	0.114451	0.382455	0.613489	0.168992	0.151267	0.404557	0.101009	0.393507	0.655544	-0.0452954	0.499771	0.665417
FBgn0003312	sad	9.47273	9.42367	9.1746	10.622	7.02883	15.945	7.57611	6.71121	12.5626	16.5241	8.0438	16.5353	5.09131	5.74554	12.1084	6.20793	16.4089	9.42193	13.8551	5.33967	5.2872	2.5675	8.07929	1.55842	-0.0690229	0.415067		-0.095263	0.15943	0.426143	-0.166869	0.358591		-0.0367141	0.187236	0.507955	-0.233601	0.0607895	0.195292	-0.0923421	0.129999	0.37144	-0.0726997	0.257186	0.523453	-0.0569312	0.649027	0.786871
FBgn0003313	sala	6.43144	17.8034	6.41522	5.35778	7.23544	6.04126	3.8994	14.3133	11.1374	4.76276	6.5207	9.68088	9.23864	8.97113	4.85135	3.72774	8.32338	7.23278	0	3.84764	5.50279	3.70016	3.1312	3.36888	-0.132013	0.197566		-0.0678189	0.341316		0.0207067	0.888065		-0.0530946	0.0725845	0.335036	-0.164479	0.204197	0.42696	-0.0724446	0.298938		-0.117723	0.105894	0.316779	-0.0440594	0.695101	0.819206
FBgn0003317	sax	877.93	890.882	860.075	835.576	797.218	799.874	814.696	844.595	786.844	761.395	868.532	902.667	815.392	790.071	803.589	741.187	816.234	790.894	627.682	708.919	688.364	847.86	907.088	860.243	0.103849	0.194897	0.431227	0.135825	0.0850402	0.295175	0.393518	4.52855e-05	0.000341886	-0.0060619	0.919124	0.969894	0.0356742	0.707364	0.851971	0.108647	0.124133	0.363282	0.0906572	0.2312	0.493929	-0.108115	0.0776409	0.172526
FBgn0003319	Sb	4.30579	5.6542	5.50476	7.4354	4.01647	6.97593	5.41151	10.0668	8.37509	7.71126	9.04928	9.30109	10.1826	10.342	5.18932	8.27723	3.86092	5.8887	7.79347	2.66984	7.0496	5.99083	4.84757	6.23368	-0.0848889	0.441099		-0.0073871	0.921787		0.000160165	0.99858		0.00608204	0.851443	0.941319	-0.112994	0.395881	0.625709	-0.00804806	0.905336		-0.0489606	0.535979	0.765013	0.118879	0.336961	0.512404
FBgn0003321	sbr	2759.2	2601.07	2821.78	2468.73	2520	2344.62	2429.66	2344.31	2539.36	2172.61	2180.68	2236.44	2177.74	2251.72	2262.44	2234.12	2206.63	2199.53	2052.41	3521.62	3386.42	2820.83	2425.98	2664.64	0.222165	0.00486603	0.0297552	0.231101	0.00195656	0.0161891	-0.112393	0.550636	0.68442	-0.0387414	0.55408	0.796669	0.245273	0.00203917	0.01335	0.111423	0.139378	0.386289	0.105899	0.156642	0.394999	-0.272988	4.32112e-08	3.78794e-07
FBgn0003326	sca	130.035	131.931	136.701	127.464	121.498	138.522	106.066	124.157	137.142	94.7383	117.641	126.081	141.539	121.806	114.165	128.297	151.541	104.819	95.2536	98.784	90.7636	139.501	108.262	142.595	0.022472	0.884228	0.953356	0.00627228	0.963788	0.989019	0.417661	0.0391597	0.101578	-0.0119122	0.880547	0.954506	0.13308	0.418219	0.644897	0.0141584	0.9084	0.959284	0.0512639	0.701683	0.865941	-0.0423127	0.74161	0.850651
FBgn0003330	Sce	183.427	191.3	179.822	195.445	208.857	202.302	167.757	180.084	150.752	178.461	169.925	187.055	170.05	194.199	212.762	182.099	168.915	173.128	304.811	255.414	267.885	226.796	212.485	218.179	0.149185	0.27354	0.52528	0.266936	0.0280076	0.139332	-0.268476	0.0709184	0.157623	0.168868	0.0695262	0.327799	0.250859	0.0535435	0.178417	0.100267	0.346886	0.614405	0.332814	0.0119793	0.0712295	0.0497439	0.663604	0.798136
FBgn0003334	Scm	1178.56	1210.39	1245.96	1311.79	1424.91	1309.35	1353.69	1263.7	1248.83	1278.18	1299.91	1292.6	1298.23	1161.65	1322.86	1321.31	1235.69	1336.78	1148.67	1199.23	1258.82	1211.78	1533.2	1218.04	0.0515835	0.653324	0.835146	0.0158461	0.878145	0.955829	0.158747	0.192042	0.328776	0.0830327	0.304956	0.627869	0.0237728	0.825265	0.915128	-0.0118822	0.894253	0.952589	0.031324	0.762991	0.899506	0.0662309	0.296794	0.467654
FBgn0003339	Scr	305.191	335.112	270.141	314.657	322.532	298.189	314.371	350.235	307.942	259.025	323.586	290.272	326.233	272.849	243.225	302.519	252.442	315.034	118.938	264.873	232.847	276.562	209.468	270.789	-0.118287	0.424817	0.674519	-0.140846	0.282613	0.577595	0.226884	0.336708	0.48852	-0.136495	0.146975	0.455644	-0.163397	0.271912	0.507196	-0.216853	0.0849003	0.293402	-0.279019	0.0396309	0.169552	-0.0747248	0.512237	0.674184
FBgn0003345	sd	2453.11	2348.54	2392.2	2234.62	2350.93	2274.19	2214.98	2184.01	2371.77	2091.27	2242.3	2363.52	2119.52	1946.43	2049.19	1928.58	2098.78	2264.88	1215.79	1902.84	1858.25	2324.11	2054.67	2248.17	0.101691	0.192951	0.429371	0.0612019	0.469066	0.739686	0.400223	0.0274539	0.0784754	-0.10182	0.0957051	0.377455	-0.0203931	0.806719	0.907042	-0.0331539	0.627422	0.810911	-0.0268198	0.709919	0.869864	-0.216247	1.68554e-05	0.000100271
FBgn0003346	RanGAP	217.838	184.019	207.451	239.998	222.768	229.243	181.486	172.677	194.796	316.477	143.916	191.24	217.578	166.824	219.29	213.676	238.811	193.858	588.734	544.094	534.242	191.621	480.734	230.23	0.27197	0.14109	0.351589	0.174507	0.216328	0.504946	-0.658676	0.0183153	0.0578145	0.0990063	0.13608	0.441839	0.178576	0.307823	0.544871	0.129112	0.292393	0.56454	0.320004	0.0612483	0.226448	-0.00620838	0.958925	0.97898
FBgn0003353	sei	684.207	660.814	669.684	509.631	569.263	574.176	649.094	634.13	595.656	534.308	546.324	549.867	497.945	477.111	465.057	544.147	539.297	447.958	266.329	476.254	460.021	570.303	472.119	634.275	0.174626	0.175018	0.405258	0.0897775	0.462496	0.736078	0.417198	0.0629657	0.144196	-0.179658	0.060491	0.310367	0.0286154	0.820367	0.912778	0.0247955	0.823839	0.918675	-0.125631	0.270508	0.538922	-0.454516	6.7819e-10	7.27207e-09
FBgn0003356	Jon99Cii	3287.9	5639.12	4675.37	9217.77	5439.31	5791.02	13855.6	9780.47	12159.6	18550	22006.8	20699.1	6404.87	7080.81	9015.58	6823.54	11515.2	4741.59	3480.22	929.103	1091.81	3294.96	6515.94	8302.48	-0.180443	0.288187	0.542351	-0.0794057	0.470392	0.740461	1.40829	0.00142369	0.00725409	0.0896279	0.209092	0.533839	-1.67113	9.93184e-10	1.81709e-08	-0.0370937	0.719314	0.865136	-0.635237	0.00977956	0.061369	0.594453	0.00530076	0.0183819
FBgn0003357	Jon99Ciii	4565.66	6575.5	6129.59	10382	6409.64	6440.3	15275.2	12168.5	11400.7	18968.5	22290.8	19723.9	14336.2	14360.3	15772.7	12420	17217.5	12827.2	5389.54	1934.99	2419.93	8363.98	11114.5	11366.7	-0.495453	5.16921e-05	0.000530678	-0.386747	0.00668717	0.0453654	1.53855	1.46083e-05	0.000124305	0.762542	1.99465e-06	8.92474e-05	-0.958336	4.85179e-13	1.20631e-11	0.288175	0.0526993	0.221021	-0.262711	0.0397213	0.169625	1.34341	1.0949e-17	2.06784e-16
FBgn0003358	Jon99Ci	479.665	735.989	686.26	1350.06	803.295	728.487	2456.82	1850.06	1843.57	4232.38	3308.01	3356.66	4096.47	3095.7	3779.55	1979.29	2435.27	2847.78	1629.7	398.696	563.087	785.654	1107.67	892.195	-1.9567	6.28054e-32	4.0988e-30	-1.33985	1.04224e-13	3.37992e-12	0.062399	0.796832	0.87381	0.365969	0.0110964	0.112388	-1.94798	1.31313e-32	1.0914e-30	-0.0155548	0.89623	0.953531	-1.08307	6.00817e-10	1.79269e-08	2.50697	6.56321e-33	2.23815e-31
FBgn0003360	sesB	115602	117652	124708	128718	127625	112790	131994	126772	128977	141716	139458	136829	134712	137023	150136	108218	113089	124051	95777.3	95645.5	96897.4	114822	104346	117654	-0.319224	1.18095e-05	0.000136007	-0.0409522	0.593059	0.823573	0.243811	0.0046421	0.0194507	-0.0749431	0.187483	0.507955	-0.310004	9.27502e-07	1.18468e-05	-0.108238	0.14899	0.400522	-0.189458	0.000680188	0.00682369	0.24324	9.63884e-05	0.000503182
FBgn0003366	sev	812.933	915.981	847.733	813.645	812.332	901.888	945.931	778.501	858.446	1017.89	1182.44	1058.26	1156.75	1074.42	1082.84	996.372	1005.77	925.704	1032.2	799.171	725.227	800.204	816.816	793.235	-0.453004	1.38752e-08	2.34403e-07	-0.272389	0.000263626	0.00279339	-0.0431939	0.782254	0.863826	-0.0770644	0.251102	0.578491	-0.423576	2.59693e-06	3.10245e-05	-0.0494715	0.51364	0.740538	-0.0840547	0.359886	0.628227	0.369248	6.79858e-08	5.77164e-07
FBgn0003371	sgg	6699.14	6350.87	6817.4	6860.31	7708.85	7102.9	6885.41	6729.8	7005.78	6906.8	7583.48	7091.83	7543.29	6600.36	7445.84	7106.75	7043.73	7746.84	3733.52	6748.11	6993.19	7147.9	6357.77	6785.9	-0.0903902	0.25053	0.497611	-0.108251	0.11114	0.345773	0.204642	0.311353	0.461782	0.0262427	0.643671	0.848841	-0.0911769	0.198673	0.419785	-0.0742171	0.29086	0.563103	-0.0204115	0.727574	0.880149	0.129246	0.0272361	0.0733364
FBgn0003372	Sgs1	31.8628	33.9252	25.6889	15.933	25.103	21.9244	14.0699	15.6595	8.37509	8.81287	12.0657	27.9033	8.1461	14.9384	24.2168	16.5545	24.1307	20.0216	0.865942	15.1291	19.3864	19.6842	23.4299	23.3763	0.116669	0.389659	0.642633	0.032633	0.782012	0.917907	0.19284	0.32731	0.478787	-0.0766692	0.226143	0.555671	0.100354	0.487755	0.700163	0.0217662	0.836523	0.925355	0.189384	0.12627	0.349581	-0.518782	0.0352233	0.0909586
FBgn0003380	Sh	7108.3	6672.5	6752.99	6084.91	6478.99	6286.83	6438.58	6585.72	6488.49	5365.57	5826.33	5272.56	5989.23	5669.26	6350.19	5291.54	5787.24	6068.74	891.861	4793.64	5100.69	7546.58	5537.33	7159.9	0.13992	0.217694	0.459795	0.194526	0.0823578	0.289584	0.534293	0.0798642	0.171903	-0.0127269	0.872583	0.951037	0.260208	0.0290389	0.114464	0.0931838	0.362523	0.627107	0.045497	0.651654	0.839924	-0.173412	0.000684412	0.0030228
FBgn0003386	Shaw	1561.43	1494.68	1477.38	1151.06	1257.66	1348.52	1328.13	1442.27	1496.82	1195.65	1302.25	1252.73	1233.82	1025.44	1116.39	1202.85	1178.13	1199.7	417.798	1046.41	1025.29	1501.75	1152.18	1570.19	0.268031	0.0430649	0.158164	0.190729	0.0992675	0.322756	0.610235	0.0269895	0.0774081	-0.0595389	0.462363	0.744896	0.141036	0.258075	0.491897	0.137818	0.226203	0.494608	-0.00960032	0.93068	0.975418	-0.399116	2.09012e-08	1.8982e-07
FBgn0003388	shd	91.7526	92.2642	96.4304	53.5277	53.4922	35.8714	49.8657	46.7038	43.7121	34.8943	21.7153	25.2955	14.661	13.236	24.9054	49.1601	58.3692	61.0459	29.9252	53.8167	38.0627	71.4695	74.4487	71.8023	1.93283	5.3053e-07	7.50546e-06	0.213411	0.155951	0.421044	0.708974	0.00947871	0.0343704	-0.183591	0.075978	0.342973	1.25378	2.89486e-05	0.00029291	0.362988	0.0384201	0.177605	0.452621	0.0158263	0.0875819	-2.40989	6.86502e-15	1.08496e-13
FBgn0003390	shf	242.99	257.42	252.422	255.955	294.397	314.51	233.29	275.246	245.948	206.897	213.987	265.829	145.638	177.309	189.05	112.975	135.141	163.047	204.077	198.075	183.233	91.2019	117.813	112.534	-0.552783	0.00389491	0.0246843	-0.21643	0.14772	0.410543	-0.767442	3.80541e-05	0.000294953	-1.17679	1.07083e-12	1.30262e-10	-1.02596	3.39511e-07	4.66417e-06	-1.36239	1.46325e-13	7.00693e-12	-1.16667	2.98575e-10	9.2176e-09	-0.521412	1.91191e-05	0.00011285
FBgn0003391	shg	1132.42	1205.29	1139.48	1131.24	1051.31	1173.95	1303.09	1199.07	1350.48	1384.72	1398.62	1415.83	1210.71	1060.63	1164.14	1190.89	1323.33	1132.99	1216.65	1067.04	1082.99	1116.86	1295.92	1117.39	0.0287144	0.773715	0.900245	-0.0461796	0.626476	0.842001	0.097582	0.393556	0.54417	0.0164454	0.81568	0.928684	-0.242973	0.00467806	0.0269209	0.0743149	0.393518	0.652504	-0.107129	0.243	0.508627	-0.00340162	0.956561	0.977585
FBgn0003392	shi	7616.45	7442.43	7763.84	5880.9	6402.59	6526.89	7396.77	7076.56	7213.77	6623.1	7193.12	6525.01	6819.67	6701.4	6899.06	6932.9	7189.36	7340.92	3922.94	5455.25	5823.99	7533.55	6380.37	7445.71	0.0539707	0.493981	0.726591	-0.0129633	0.875868	0.954359	0.481747	0.00473564	0.0197602	-0.077067	0.245524	0.574365	0.0599318	0.493096	0.705132	0.17745	0.0325572	0.16128	-0.0178518	0.806981	0.920254	-0.145914	6.31371e-05	0.000341833
FBgn0003396	shn	1343.34	1437.42	1393.83	1430.67	1364.29	1314.23	1378.84	1353.3	1316.68	1220.72	1397.61	1394.56	1503.45	1173.97	1469.73	1431.85	1473.25	1550.77	659.43	1296.79	1237.42	1580.61	1398.41	1461.31	0.0783411	0.475474	0.713342	-0.0101837	0.891781	0.960639	0.416773	0.0601174	0.13929	0.0732443	0.258862	0.584718	0.128398	0.165733	0.375846	0.113713	0.132017	0.375124	0.125381	0.0817576	0.272612	0.0025532	0.976543	0.986732
FBgn0003401	shu	20.6678	5.6542	13.7619	44.6124	11.0453	5.97937	5.41151	15.6595	8.37509	57.2836	15.0821	29.9702	8.1461	14.9384	8.64886	9.31189	38.6092	8.24419	66.6775	5.33967	9.6932	5.135	192.287	7.01289	0.139062			0.0638327			0.128994			0.0299418			0.0632805	0.441961	0.665717	0.0495925			0.0894053			-0.060561	0.6447	0.783609
FBgn0003410	sina	866.32	813.249	881.109	810.592	823.212	829.303	864.627	774.982	881.506	839.308	692.929	849.811	813.468	776.331	776.24	760.233	806.799	821.81	629.863	785.565	808.263	922.159	1200.23	854.968	0.273441	0.0429685	0.158036	0.250339	0.0482228	0.204158	0.410567	0.0141307	0.0472235	0.128634	0.160329	0.475047	0.261583	0.0693867	0.213993	0.225071	0.0617104	0.244366	0.184465	0.138933	0.367989	-0.0945478	0.145901	0.277723
FBgn0003415	skd	1962.53	2194.34	2022.92	2048.03	2059.75	1980.08	2045.79	1952.21	2136.06	1942.83	2054.79	2176.53	2145.25	1758.54	2075.95	1930.69	2115.32	2052.16	1006.53	2004.45	2044.86	2034.24	2873.77	1896.58	0.137525	0.32863	0.584882	0.109279	0.380039	0.668634	0.348071	0.134519	0.253586	0.0676692	0.42135	0.71977	0.107462	0.442614	0.666268	0.122937	0.305213	0.577035	0.108665	0.37838	0.643246	-0.0326274	0.668983	0.802012
FBgn0003416	sl	352.213	330.771	349.552	405.76	318.305	380.687	359.324	309.834	337.097	354.718	383.086	405.114	397.122	303.365	340.765	332.124	371.613	333.301	492.721	380.897	395.659	299.541	580.093	293.762	0.0839306	0.604131	0.805802	0.0746021	0.579114	0.814049	-0.057509	0.792225	0.871179	0.0416149	0.544756	0.792852	0.0165749	0.923231	0.962781	0.0384029	0.750377	0.880821	0.0961514	0.47048	0.713687	0.0271136	0.791604	0.881859
FBgn0003423	slgA	7078.28	6920.34	7039.84	7155.9	7359.31	7178.29	7292.74	6899.04	7298.82	9122.67	8306.77	7830.92	8407.06	9036.14	8795.31	6499.85	7239.58	7240.97	4918.04	6329.69	6797.49	6903.02	6217.43	6915.33	-0.385874	1.68164e-08	2.8106e-07	-0.0673076	0.355519	0.649456	0.173284	0.223779	0.365627	-0.0621328	0.253795	0.580699	-0.325162	9.85738e-05	0.0008947	-0.0949694	0.114747	0.349168	-0.0933005	0.126683	0.349942	0.328191	1.54445e-15	2.54729e-14
FBgn0003429	slo	6986.34	7135.28	7049.09	6150.52	6525.83	6525.92	6593.07	6466.63	6736.45	6390.67	6406.62	6637.72	6361.03	5328.37	6338.09	5493.92	5478.66	6239.12	2072.82	4541.35	4458.33	6046.87	4878.01	5895.7	-0.0938383	0.373196	0.627083	-0.0332775	0.723396	0.890833	0.508687	0.037385	0.0980569	-0.291505	0.000589785	0.0121338	-0.198786	0.0355082	0.132682	-0.157777	0.0801048	0.284185	-0.21154	0.0144682	0.0819864	-0.211665	0.00142097	0.00578228
FBgn0003430	slp1	113.673	107.43	99.0856	103.033	129.531	146.495	109.312	129.75	121.439	90.3319	101.553	95.0778	78.4062	98.8233	115.895	104.5	114.862	107.174	54.5543	77.4253	96.932	100.988	80.7929	105.972	-0.0125401	0.934795	0.974878	-0.113566	0.401126	0.687219	0.261598	0.261655	0.408305	-0.0555764	0.483	0.757881	-0.00165227	0.990261	0.995533	-0.217597	0.128141	0.368078	-0.201594	0.158998	0.398252	-0.10325	0.477466	0.647351
FBgn0003435	sm	5037.03	4413.12	4929.01	5440.36	5134.99	4642.18	4912.08	4708.94	5214.46	4633.29	4881.23	4359.41	4059.04	4191.36	4325.79	4574.78	4832.49	5133.23	1915.63	3221.89	3288.81	5085.71	4376.21	4662.13	0.152254	0.0423879	0.156584	-0.043553	0.572523	0.809881	0.70609	0.000736508	0.00409604	-0.0198122	0.77205	0.908413	0.0182707	0.824302	0.914704	-0.081915	0.322107	0.593537	-0.0631674	0.392967	0.655192	-0.168993	0.0021341	0.00830187
FBgn0003444	smo	386.66	373.177	489.006	418.507	518.125	445.463	484.871	391.487	400.957	438.44	428.332	445.419	363.52	332.092	384.01	408.688	373.544	400.432	401.797	433.404	444.125	359.45	570.398	335.839	0.143134	0.370836	0.625092	0.0502418	0.706822	0.88369	0.0138941	0.944538	0.967129	0.00554827	0.940994	0.977962	-0.0397094	0.800961	0.904906	-0.0566373	0.646256	0.821501	-0.00402598	0.969151	0.988637	-0.179598	0.0979456	0.205149
FBgn0003447	sn	504.462	484.137	515.409	428.131	581.917	573.375	656.672	655.233	608.888	516.484	565.905	592.443	735.782	826.729	634.531	639.46	732.947	637.034	905.999	598.456	549.328	664.882	927.373	589.082	-0.0129929	0.928403	0.971466	0.0714172	0.582465	0.815602	0.0874801	0.676202	0.785515	0.388772	0.00640802	0.07636	0.297129	0.0634411	0.201502	0.326009	0.0367154	0.172183	0.122675	0.348448	0.617762	0.548283	5.0051e-09	4.89038e-08
FBgn0003449	snf	460.719	452.336	496.346	494.985	480.973	520.205	446.99	488.8	452.255	472.59	418.278	407.181	410.36	461.942	441.092	455.248	411.188	456.963	806.192	757.344	765.763	455.303	549.391	513.499	0.175114	0.136621	0.344745	0.161596	0.130007	0.380465	-0.559201	1.98215e-06	1.95472e-05	0.0714995	0.369849	0.680056	0.19346	0.102442	0.274891	0.0285378	0.768515	0.891352	0.108964	0.297059	0.566659	-0.0845801	0.307779	0.480708
FBgn0003459	stwl	241.107	233.839	223.629	298.562	251.366	221.017	234.1	217.376	251.728	284.238	257.226	330.196	277.268	215.914	277.287	248.787	210.897	206.899	361.293	283.367	297.998	258.41	434.667	240.408	0.153167	0.356296	0.613396	0.271212	0.0948185	0.313085	0.0121031	0.956202	0.974196	0.131435	0.128355	0.431315	0.0532457	0.750957	0.877715	0.12816	0.321521	0.593132	0.218688	0.147634	0.38168	0.131416	0.238627	0.400724
FBgn0003460	so	305.711	261.036	280.743	297.416	276.133	292.989	266.246	282.989	309.878	274.301	281.533	320.371	340.1	235.567	328.657	289.703	344.587	317.99	206.094	211.807	221.181	309.811	225.412	283.632	-0.0990119	0.516098	0.744874	-0.158924	0.223625	0.511883	0.34719	0.0503952	0.122705	-0.0229952	0.780581	0.912292	-0.0796112	0.580443	0.76864	-0.0450618	0.698642	0.853119	-0.0451996	0.711827	0.870827	0.0878755	0.467922	0.639003
FBgn0003462	Sod1	4323.87	4442.32	4268.94	4693.86	4584.8	4737.65	4521.85	4815.3	4707.85	5638.03	5232.49	5197.24	5125.93	5831.73	5047.48	5214.66	5050.08	4925.31	6834.01	5581.74	5607.07	4362.18	4329.69	4582.53	-0.264352	0.000705933	0.00568271	-0.195911	0.000130275	0.00146892	-0.382564	0.00190398	0.00925594	0.02427	0.583731	0.814433	-0.27498	4.72323e-06	5.49046e-05	-0.062126	0.183927	0.444692	-0.0752482	0.134573	0.361809	0.30311	5.99097e-07	4.45495e-06
FBgn0003463	sog	1689.17	1788.4	1689.18	1762.38	1712.16	1786.5	1659.62	1653.69	1637.31	1768.13	1933.83	1919.27	2077.34	1612.92	2065.93	1852.33	1851.67	2125.94	1118.9	1618.93	1547.81	1834.28	1510.96	1726.78	-0.161065	0.178271	0.409334	-0.180111	0.0646355	0.24639	0.24913	0.135106	0.25424	-0.0194436	0.784764	0.914054	-0.141917	0.142416	0.33951	-0.033671	0.68778	0.847424	0.0329903	0.692562	0.862357	0.156862	0.0677648	0.153914
FBgn0003464	sol	1139.64	1169.08	1192.02	1095.47	1061.11	1064.17	1126.52	1058.66	1113.2	1144.44	1168.27	1158.11	1299.83	1152.47	1295.52	1306.52	1290.22	1267.05	1226.26	995.451	1033	1261.26	1521.95	1227.17	0.079102	0.468671	0.708277	0.0395423	0.672321	0.865813	0.30891	0.0283077	0.0804122	0.147361	0.0757922	0.342399	0.183765	0.0704602	0.216383	0.294338	0.00319159	0.0282538	0.249905	0.0154402	0.086021	0.106934	0.0899353	0.192598
FBgn0003475	spir	2124.73	2163.11	2081.07	1778.89	1932.23	1969.97	2091.62	2421.47	2313.23	1942.22	2135.75	1977.36	2062.3	2080.43	2071.73	2239.38	2302.45	2242.47	1482.53	2034.78	1959.53	2302.87	2296.03	2369.79	0.153732	0.00471392	0.0289543	0.030764	0.535683	0.786539	0.357169	0.0111007	0.0390467	0.121367	0.00831185	0.0921445	0.189277	0.00346149	0.0209811	0.295497	3.45138e-06	7.08313e-05	0.0302222	0.671009	0.852625	-0.0213034	0.635797	0.776686
FBgn0003479	spn-A	139.571	144.254	131.858	115.234	116.802	132.911	116.128	111.043	124.023	126.591	124.017	118.777	116.908	106.8	97.1367	129.269	100.663	124.007	121.259	110.66	93.3778	124.014	117.072	127.707	0.131132	0.38377	0.636945	0.034863	0.787655	0.920897	0.180914	0.329089	0.480602	-0.0882618	0.306116	0.629311	-0.00639198	0.962881	0.981433	0.0182965	0.877952	0.944891	0.0477958	0.701564	0.865933	-0.297279	0.0309639	0.0816843
FBgn0003480	spn-B	32.724	25.4439	22.9365	26.555	20.0824	28.9003	29.2221	32.4375	24.0784	35.2515	30.1643	25.8364	27.4931	27.5786	29.4061	35.1782	24.1307	37.6877	35.5036	20.4688	22.03	35.0891	70.2898	28.8308	0.203901	0.203701	0.442867	0.102439	0.368376	0.659746	0.40971	0.140145	0.260896	0.0721476	0.152504	0.463021	0.183683	0.280096	0.516676	0.187262	0.104729	0.330244	0.147396	0.207792	0.46526	0.029936	0.858093	0.919699
FBgn0003482	spn-D	59.4199	48.0607	56.8825	76.4784	66.2718	73.7456	66.0204	62.638	58.6256	47.3692	54.2957	59.9403	48.8766	58.6045	39.7848	50.6981	37.6439	41.2209	49.3587	47.1671	74.0208	54.7733	81.6008	42.8565	0.1036	0.514359	0.743498	0.161151	0.241538	0.53352	0.0608052	0.797783	0.874659	0.0207472	0.732776	0.891958	0.0631496	0.709494	0.853232	-0.0895879	0.454904	0.697906	-0.0178487	0.86853	0.949566	-0.0795663	0.626991	0.769812
FBgn0003483	spn-E	35.3075	30.1557	37.6158	59.4832	34.14	22.9209	36.7982	38.0302	31.4066	133.295	42.23	68.208	37.6757	28.7277	43.2443	37.2476	100.384	34.1545	195.703	31.1481	24.6736	37.6566	537.272	37.4021	0.275704			0.111769			0.193639			0.0586398			0.136206	0.190766	0.409238	0.126549			0.166193			0.0447787	0.789899	0.880977
FBgn0003495	spz	591.888	744.574	669.658	570.926	621.106	630.902	737.211	674.679	675.961	843.975	725.178	762.909	739.641	677.954	719.362	611.691	709.505	668.747	598.752	1010.08	1085.6	600.067	748.699	611.359	-0.112125	0.332346	0.587432	-0.0221432	0.837991	0.942279	-0.339687	0.104158	0.209434	-0.0192617	0.826293	0.932521	-0.226501	0.0598513	0.193614	0.0928853	0.372307	0.633986	-0.0697339	0.513938	0.74888	0.0983635	0.260132	0.42639
FBgn0003499	sr	473.898	495.018	459.979	497.284	444.761	507.21	480.176	459.804	552.384	362.578	383.679	501.69	589.973	404.347	580.202	513.011	590.965	586.605	230.149	372.149	358.044	592.775	370.786	479.515	-0.0837474	0.587328	0.795627	-0.154807	0.253341	0.546082	0.510388	0.0291868	0.0821739	0.0055985	0.944573	0.979276	0.138619	0.396948	0.626119	0.00458821	0.971284	0.987822	-0.028818	0.820735	0.926784	0.131212	0.250467	0.415363
FBgn0003502	Btk29A	786.858	799.029	802.343	881.302	815.044	875.741	853.131	773.242	772.009	875.528	921.933	778.125	760.641	862.947	751.242	815.577	892.062	821.755	755.411	799.915	832.88	816.921	1133.64	855.241	0.187868	0.166465	0.394364	0.107281	0.369288	0.659943	0.242128	0.101284	0.205111	0.142229	0.128418	0.431315	0.0944926	0.480674	0.695257	0.101308	0.372845	0.634205	0.173907	0.158727	0.398005	0.00837955	0.905734	0.949171
FBgn0003507	srp	1426.6	1432.21	1400.63	1698.26	1793.41	1676.01	1523.53	1840.37	1605.97	2372.4	2073.78	2330.82	2730.24	2337.97	2619.22	2346.68	2067.49	2102.84	2740.74	3997.84	3753.56	1633.99	1671.1	1546.37	-0.654234	1.29985e-13	3.24637e-12	-0.414426	1.38437e-07	2.56222e-06	-1.0323	2.2074e-10	3.6227e-09	0.171515	0.00241014	0.0368605	-0.473591	9.28341e-09	1.52789e-07	-0.0723847	0.249395	0.51987	-0.0276221	0.748823	0.891426	0.857835	1.08785e-39	4.4193e-38
FBgn0003510	Sry-alpha	13.5907	17.6742	23.3278	20.4888	8.80385	17.0693	13.1229	33.63	15.604	16.4197	25.4265	21.1018	24.1472	13.0976	25.7596	21.7718	15.2332	16.2919	41.0595	43.1058	25.2615	11.3329	15.5842	13.3465	-0.147086	0.297012	0.552876	-0.0878712	0.434437	0.714558	-1.06095	0.00504205	0.0207952	-0.0400483	0.401151	0.705731	-0.211334	0.221515	0.448581	-0.0261929	0.762455	0.887765	-0.0893605	0.345496	0.614788	0.0608376	0.698429	0.82145
FBgn0003511	Sry-beta	146.479	136.573	128.253	122.568	134.373	144.027	127.433	130.488	112.809	130.647	119.862	104.57	147.571	138.835	118.743	155.318	113.973	109.767	231.533	164.647	174.485	136.639	184.272	143.852	0.121628	0.436102	0.683183	0.16138	0.260342	0.553806	-0.208684	0.296236	0.446558	0.071493	0.388985	0.695327	0.285295	0.0952078	0.262521	0.137801	0.288549	0.560839	0.210042	0.141409	0.372035	0.00652509	0.959933	0.979118
FBgn0003512	Sry-delta	208.4	235.592	222.943	226.249	185.762	224.226	183.991	246.078	198.908	228.033	262.429	232.527	221.981	289.575	243.898	262.802	204.629	253.214	454.619	323.94	313.707	228.507	283.583	232.204	-0.0204555	0.88419	0.953356	0.0279898	0.823948	0.937545	-0.445914	0.0244406	0.071756	0.0843813	0.325701	0.646227	0.0275923	0.83959	0.922692	0.167767	0.180511	0.440806	0.164508	0.220838	0.480572	0.170954	0.137038	0.264464
FBgn0003513	ss	42.7528	63.4068	48.8861	52.6597	40.4753	37.2669	48.4834	40.7825	52.1414	45.9812	55.714	44.234	72.202	45.4747	53.751	47.6851	57.7267	57.2005	30.8646	46.5169	41.7519	66.3095	47.0276	61.0932	0.00505764	0.976203	0.990655	0.0411245	0.75654	0.90906	0.417001	0.101443	0.205357	0.0354271	0.591369	0.819413	0.135777	0.436416	0.660872	0.17984	0.18575	0.447575	0.129807	0.340865	0.610295	0.101626	0.544859	0.702981
FBgn0003514	sqh	2122.86	2081.94	1913.09	1932.38	2034.69	2083.86	1989.56	2137.85	2084.95	2047.92	1785.43	2017.82	1974.72	2019.35	1942.1	2011.07	1924.4	1869.67	1958.33	2136.64	2028.52	2264.27	1924.3	2201.29	0.0911794	0.279157	0.531183	0.11898	0.150376	0.414039	0.0948383	0.396614	0.547096	0.0473055	0.50636	0.770916	0.108708	0.256874	0.490547	0.0815717	0.313747	0.584922	0.0386539	0.625593	0.824862	-0.0286514	0.60629	0.752369
FBgn0003515	st	125.729	95.1791	111.93	98.7846	117.482	107.629	141.781	129.75	114.111	131.091	126.69	155.018	181.251	178.112	134.922	146.921	140.923	138.973	247.659	95.2242	130.418	139.501	141.387	129.349	-0.208869	0.177801	0.408708	-0.0456244	0.705297	0.882463	-0.0994744	0.672391	0.782855	0.145978	0.130769	0.434076	-0.0132517	0.931987	0.967318	0.255784	0.0595836	0.238945	0.0596645	0.636178	0.830608	0.534251	0.00057254	0.00256235
FBgn0003517	sta	26953	26757	24955.7	25952.4	23769	24639.3	17403.4	19272.7	19055.2	21132.3	19306.2	21791.9	20369.8	19522.2	19808.8	17806.9	17246.5	16817.1	25308	21035.1	19082.8	23317.3	26400.5	25256	0.31185	1.18882e-06	1.6052e-05	0.514542	2.7548e-16	1.05131e-14	0.213553	0.110838	0.219324	-0.0595089	0.299786	0.622714	0.244775	0.000672502	0.00512123	0.0232352	0.707488	0.858264	0.416209	5.91473e-09	1.55625e-07	-0.38001	6.1808e-17	1.11346e-15
FBgn0003520	stau	3438.3	3331.9	3315.71	2973.23	3129.54	3027.79	3210.25	3138.8	3247.18	2970.92	3113.87	2815.39	3136.92	3098.44	3264.82	3135.13	3305.98	2984.9	1887.24	2505.41	2567.42	3353.8	3565	3433.1	0.114062	0.0451889	0.16384	0.121412	0.0510523	0.211125	0.579007	3.53064e-05	0.000275395	0.03456	0.439285	0.729964	0.204895	0.000991782	0.0071546	0.18796	0.000202963	0.00277187	0.108087	0.0340904	0.152392	-0.0735147	0.082492	0.180653
FBgn0003525	stg	26.2382	35.6828	47.9011	56.9553	37.8543	13.1576	49.0872	14.768	15.7306	164.104	69.6342	94.026	39.0465	28.3622	34.5627	8.4065	84.0335	8.13392	201.631	18.0769	30.8011	29.3368	1235.94	25.5931	0.112349			0.0580019			0.151076			0.0277228			0.0825166			0.060641			0.0708307			-0.0423817	0.797891	0.885603
FBgn0003557	Su(dx)	1841.74	1827.8	1964.07	2049.1	2090.67	1982	2032.28	2053.46	2168.74	2239.4	2326.03	2483.12	2598.13	2326.33	2579.67	2310.37	2410.22	2422.55	2037.15	2214.77	2062.81	2139.74	2304.43	2194.75	-0.174014	0.0205333	0.0941165	-0.106736	0.0628819	0.241908	0.106663	0.158001	0.284918	0.219233	0.000212656	0.0051416	-0.0894112	0.192391	0.410944	0.124181	0.0303083	0.153764	0.0835574	0.178964	0.425922	0.418584	2.23714e-12	2.94379e-11
FBgn0003559	su(f)	730.608	730.42	699.269	692.485	686.397	674.017	686.935	697.903	737.77	624.14	608.128	667.637	651.079	648.639	633.423	647.324	632.831	619.66	835.739	985.352	939.498	769.619	733.211	741.436	0.193602	0.020302	0.0932903	0.217336	0.00452039	0.032818	-0.24792	0.0214094	0.0651177	0.0452036	0.472005	0.751682	0.219994	0.0105975	0.0523177	0.13057	0.0682051	0.259752	0.0750109	0.325166	0.595169	-0.139194	0.0369568	0.0946675
FBgn0003567	su(Hw)	458.019	469.525	530.964	512.997	530.985	504.65	471.978	524.249	541.867	648.762	536.825	561.24	539.502	492.916	609.811	560.837	567.461	527.998	727.019	730.851	650.044	538.899	1084.97	560.517	0.239475	0.175972	0.406438	0.19409	0.182571	0.46054	0.0584368	0.787911	0.868017	0.201594	0.0505959	0.279234	0.186921	0.290835	0.528609	0.267666	0.083692	0.291997	0.275335	0.0886339	0.284006	0.164121	0.0742375	0.16606
FBgn0003575	su(sable)	1182.23	1233.83	1258.65	1274.82	1176.13	1155.31	1101.4	1149.36	1144.33	1093.82	1207.21	1111.13	1141.42	989.858	1166.88	1146.13	1118.83	1122.88	1111	1128.28	1234.61	1189.13	1264.94	1146.71	0.109706	0.249791	0.496538	0.075705	0.273829	0.568191	0.0852469	0.348997	0.501072	-0.0240815	0.693075	0.873864	0.0663255	0.407408	0.635044	0.0105387	0.88745	0.94962	0.0806701	0.261959	0.528622	-0.138833	0.0460519	0.11313
FBgn0003598	Su(var)3-7	503.612	537.663	544.591	506.97	501.283	509.538	518.939	485.995	504.255	529.405	466.658	524.999	503.566	465.237	539.006	487.011	492.459	484.582	710.389	552.671	581.079	492.986	1337.67	477.062	0.281364	0.131628	0.336482	0.246295	0.110101	0.34389	0.20201	0.410036	0.560015	0.0811478	0.182424	0.503447	0.286954	0.143771	0.341761	0.201313	0.12902	0.37	0.218899	0.129661	0.354531	-0.0617993	0.437537	0.610796
FBgn0003607	Su(var)205	934.486	888.654	915.413	891.864	810.614	881.312	869.351	881.112	840.115	855.801	760.456	744.823	758.008	886.625	790.17	848.963	813.975	790.536	1183.25	1075.5	1003.12	899.226	1370.41	924.557	0.302737	0.0542332	0.187084	0.280296	0.0509743	0.21112	0.00203245	0.992233	0.995388	0.104346	0.237565	0.566731	0.351736	0.0285171	0.113058	0.223054	0.0957987	0.312298	0.217823	0.112035	0.32712	-0.148487	0.0372029	0.095137
FBgn0003612	Su(var)2-10	1108.5	1148.98	1110.41	1068.11	1026.04	1050.87	1082.88	1055.62	1060.48	979.292	1010.38	1073.52	990.534	958.023	1027.89	955.018	992.014	1000.93	903.404	1039.41	1026.71	1227.57	1888.83	1114.18	0.398727	0.0196691	0.0911577	0.391023	0.0159781	0.0908087	0.472281	0.0159234	0.0519111	0.15185	0.118978	0.414169	0.364835	0.0319378	0.122447	0.311872	0.03761	0.175076	0.286283	0.0574578	0.216773	-0.16298	0.00521054	0.0180991
FBgn0003638	su(w[a])	4784.72	4845.39	4868.13	4095.56	3970.79	4105.39	4000.09	4156.92	3923.94	3598.45	3535.08	3643.01	3984.78	3613.23	4035.01	4435.68	3939.28	4157.99	2583.94	3343.97	3522.4	4945.5	4622.67	5088.1	0.314267	2.16511e-05	0.000237931	0.207352	0.00295197	0.0231973	0.638323	9.87202e-06	8.65368e-05	0.0156976	0.776494	0.910728	0.429515	3.9664e-12	8.96174e-11	0.271845	2.49176e-06	5.25631e-05	0.272177	2.71263e-06	4.77267e-05	-0.300218	2.98904e-09	3.00792e-08
FBgn0003651	svp	1789.29	2002.62	1918.54	2268.04	2182.04	2132.81	1839.94	1843.07	1818.61	1696.59	1921.61	1766.98	1957.97	2049.48	1944.25	1825.28	1826.73	2081.18	1481.5	1740.14	1707.83	1984.85	1654.64	1815.06	-0.123093	0.159942	0.383889	-0.0671746	0.46379	0.736568	0.170734	0.165382	0.294382	-0.048571	0.502601	0.768097	0.0107541	0.911643	0.958601	-0.234684	0.00523068	0.0413968	-0.00915826	0.907256	0.966267	0.0725566	0.212222	0.367495
FBgn0003654	sw	3015.79	3148.57	2979.86	2857.19	2960.82	2950.94	2788.09	2955.23	2985.11	2839.99	2822.69	2752.52	2752.07	2964.75	2695.69	2915.13	2955.83	2963.13	2800.75	2867.56	2927	2997.93	2758.51	2999.44	0.0468969	0.513354	0.742828	-0.0182458	0.751525	0.906421	0.0627711	0.467507	0.614131	-0.0545988	0.318439	0.640166	0.0491083	0.435394	0.660269	0.0109384	0.853316	0.933221	0.00673083	0.914061	0.969353	-0.102469	0.0491482	0.119236
FBgn0003655	swa	18.9455	12.2508	17.4317	84.976	21.0865	15.945	19.4814	17.8966	26.1721	111.262	28.1533	72.3418	19.347	12.6402	20.7573	21.7277	113.897	24.7326	310.007	5.33967	5.2872	11.1258	1000.22	12.4674	0.0961559			0.0475353			0.0727716			0.0246798			0.0726111			0.0441929			0.0629691			0.0364206	0.814849	0.895571
FBgn0003656	sws	2963.78	3304.64	3174.81	3758.69	3657.58	3468.78	3602.91	3464.77	3615.37	3570.3	3754.15	4020.88	4001.86	3716.66	4228.67	4426.68	4010.1	4311.65	2255	3110.88	3178.73	3126.23	3199.93	3142.4	-0.331144	1.32804e-06	1.78221e-05	-0.425924	1.22005e-13	3.94518e-12	0.169026	0.243409	0.387522	0.00367397	0.946059	0.97928	-0.259861	6.31532e-05	0.00060283	-0.180479	0.000481483	0.00586304	-0.166861	0.000314944	0.00353648	0.343688	3.22749e-08	2.86242e-07
FBgn0003660	Syb	1607.38	1529.93	1500.8	1796.58	1826.65	1826.21	1771.36	1844.67	1797.99	2010.71	2119.62	2091.77	2075.01	2421.96	2127.75	1968.9	1945.93	1950.72	2991.56	3231.1	2898.9	1848.67	1810.66	1789.04	-0.274124	0.00109102	0.00830319	-0.109163	0.030443	0.147725	-0.695054	1.51149e-16	4.01307e-15	0.216933	7.18844e-05	0.00207275	-0.193719	0.000627604	0.00480764	0.0125494	0.800793	0.907459	0.0111167	0.832406	0.931722	0.518398	2.53532e-14	3.86557e-13
FBgn0003676	CCT1	641.031	722.947	643.949	877.875	728.909	726.403	577.931	610.676	543.346	907.839	608.16	719.096	691.159	667.51	657.791	709.797	884.71	676.723	3535.84	2714.46	2401.13	856.77	1940.99	847.862	0.616601	0.0101246	0.0542288	0.362413	0.0488362	0.205655	-1.04476	0.00065617	0.003709	0.47628	0.0101991	0.106154	0.439853	0.0466999	0.162743	0.33048	0.0519051	0.218904	0.85227	0.00137117	0.0123438	0.0216374	0.770471	0.868438
FBgn0003687	Tbp	195.483	171.511	155.051	162.517	123.507	154.467	148.275	143.173	167.502	142.108	137.75	167.42	150.703	136.744	169.518	171.753	174.706	160.173	189.641	199.348	199.151	179.725	293.278	172.205	0.313936	0.0918681	0.267424	0.182055	0.216481	0.504988	0.126256	0.538217	0.67464	0.0828535	0.277318	0.602441	0.35456	0.0698143	0.21491	0.316887	0.0545538	0.225057	0.277865	0.0848372	0.278329	-0.160607	0.207072	0.360278
FBgn0003701	thr	13.3771	16.4685	19.6948	16.5001	17.5476	11.2058	14.7108	14.8641	10.7015	22.5231	16.4451	14.0469	15.6134	11.1563	12.3775	14.0632	18.7469	14.447	49.5704	14.5556	13.5118	21.8713	550.039	16.6432	2.99729			2.51917			0.435223			2.36391			2.24244			2.63672			2.91078			-0.0930534	0.547156	0.705042
FBgn0003710	tipE	774.484	848.39	797.217	686.704	675.875	657.073	703.498	749.836	711.119	644.053	664.24	625.171	711.625	719.241	812.18	709.541	774.328	813.401	264.41	619.68	583.43	843.626	793.447	823.654	0.119888	0.191507	0.427113	0.0835093	0.318145	0.613221	0.625647	0.0171554	0.0549061	0.0194744	0.763556	0.904843	0.326633	7.07518e-05	0.00066878	0.28095	0.000170823	0.00237001	0.173555	0.0222235	0.112942	-0.0986176	0.173964	0.317053
FBgn0003714	tko	345.828	320.509	306.611	400.13	347.219	364.516	306.933	325.771	299.062	341.557	317.58	317.254	318.778	360.159	342.009	318.849	315.225	329.557	382.927	397.721	364.347	320.831	383.063	344.087	0.0264088	0.82822	0.928905	0.0940491	0.378013	0.667051	-0.0843867	0.499372	0.640971	0.0661201	0.418091	0.717905	0.0830587	0.47501	0.690673	-0.0544457	0.601325	0.793902	0.138928	0.209618	0.467152	0.0732733	0.429829	0.603865
FBgn0003716	tkv	2228.07	2332.13	2285.44	2390.65	2356.48	2265.26	2405.3	2271.06	2340.89	1987.95	2200.38	2279.54	2298.87	2229.47	2267.12	2087.26	2114.38	2121.21	1430.23	1653.46	1548.98	2482.42	2340.62	2289.24	0.0557752	0.370142	0.624344	0.156347	0.00646681	0.0441304	0.641737	4.65846e-11	8.19311e-10	0.0488101	0.351675	0.666693	0.122714	0.121542	0.308723	0.0319614	0.582876	0.784007	0.0207022	0.729273	0.880523	0.00345893	0.942413	0.969432
FBgn0003719	tld	48.2248	41.4641	60.5523	39.3014	56.2306	46.8384	62.7735	73.8233	56.5318	66.0965	85.4654	105.412	98.7715	65.4992	108.976	71.3911	60.8094	62.4203	48.4927	64.0761	60.8028	47.0708	37.9726	42.8565	-0.887832	0.00125627	0.00933179	-0.396425	0.0312649	0.150803	-0.291081	0.203341	0.341752	-0.0497299	0.460611	0.743677	-0.825808	0.00161576	0.0109181	-0.0528574	0.657273	0.828582	-0.346223	0.048583	0.194075	0.732045	0.000991853	0.00419692
FBgn0003721	Tm1	17525	17216.2	17741.3	16120.6	15924.3	15989.6	14680.5	14970.3	15420.4	16450.4	16383.3	15778	14242.3	16032.1	16005.6	13754.1	12938.3	14232.6	10930.4	11969.3	11525.9	14834.2	12872.5	14694	-0.124275	0.130698	0.334807	0.0413095	0.57347	0.8105	0.325555	0.00170863	0.00844378	-0.28558	1.64374e-05	0.000581685	-0.19514	0.00807362	0.0418648	-0.154758	0.0217503	0.123506	-0.0800511	0.225352	0.486917	-0.164391	0.00225351	0.008691
FBgn0003731	Egfr	2314.75	2360.06	2312.94	2879.23	3038.6	3031.24	3030.05	3205.99	3191.68	4638.66	5042.91	4645.75	5122.42	4829.3	4968.16	3639	3817.87	3618.17	3597.82	3478.01	3407.88	2313.27	2024.4	2330.94	-1.15952	2.84015e-46	3.17749e-44	-0.723699	2.17298e-19	9.89983e-18	-0.595161	4.22434e-08	5.45705e-07	-0.0547737	0.397741	0.70259	-1.09783	1.7538e-36	1.74421e-34	-0.390743	7.66373e-07	1.77864e-05	-0.480307	4.86074e-10	1.46544e-08	1.10535	3.87427e-141	1.20261e-138
FBgn0003733	tor	15.5146	7.54567	7.34619	15.9472	2.01001	5.95409	3.24979	2.23905	0	35.1025	2.01273	27.9281	6.11501	8.05091	3.46262	1.03557	22.2199	1.17878	100.319	5.34441	6.17388	19.6009	426.559	10.9186	3.87591			0.088714			0.189914			2.80076			0.145667			3.12765			5.6075			-0.11595	0.353117	0.530376
FBgn0003741	tra	286.25	323.889	313.961	212.253	235.426	207.103	206.177	236.921	205.302	202.518	247.462	159.7	195.695	191.35	184.347	236.394	196.734	192.98	174.19	237.354	236.749	296.428	253.533	282.345	0.474321	0.000913309	0.00711693	0.329948	0.0153591	0.0882197	0.348685	0.0512562	0.124341	-0.0940972	0.264789	0.590566	0.345662	0.0439238	0.154925	0.295833	0.0159936	0.100042	0.298701	0.0192796	0.101501	-0.64613	6.32675e-09	6.13223e-08
FBgn0003742	tra2	322.848	325.113	357.341	363.376	344.785	346.06	308.585	326.063	286.027	278.676	264.576	271.405	292.816	315.121	284.62	336.145	302.407	327.226	381.434	434.82	380.985	343.614	367.257	371.361	0.236852	0.0413968	0.154065	0.134856	0.183319	0.46136	-0.10021	0.413835	0.563323	0.0736476	0.348436	0.664244	0.374077	0.000798256	0.00593136	0.0436823	0.635399	0.815187	0.200542	0.0601554	0.223718	-0.142052	0.130431	0.254514
FBgn0003744	trc	1417.39	1386.31	1526.46	1516.96	1534.54	1477.42	1571.61	1487.21	1563.25	1587.94	1644.55	1569.98	1585.14	1551.88	1538.88	1498.77	1525.4	1496.95	1536.89	1542.71	1526.14	1511.9	1581.89	1468.04	-0.0417065	0.534285	0.758879	0.00585648	0.923604	0.973865	0.0223336	0.755387	0.845209	0.0631831	0.299498	0.622585	-0.0782616	0.214977	0.440167	0.0225862	0.703454	0.856232	-0.0153501	0.811859	0.923089	0.122278	0.0300146	0.0795092
FBgn0003747	Gr5a	7.75042	85.7554	4.5873	5.311	12.0494	5.97937	3.2469	6.71121	11.5157	2.20322	22.1205	4.13382	8.1461	4.59643	5.18932	4.13862	1.93046	7.06645	2.59782	0.889946	4.406	3.42333	1.61586	5.45447	-0.0677034	0.448408		-0.0165377	0.779586		0.0581787	0.714826		-0.0417205	0.0109007	0.111372	-0.0997749	0.241529	0.472263	-0.0725938	0.232356		-0.0617946	0.319716		-0.306892	0.0149894	0.0445415
FBgn0003748	Treh	9596.47	9619.31	9906.11	10841.1	11979.4	10987.9	10830.6	10822.9	10757.3	10311.4	12149.5	11267.7	10073.3	11642.9	10483.6	10993.6	10830.9	10692.8	7322.88	8132.87	8616.53	10873.6	8492.48	9697.51	-0.133593	0.170329	0.399121	-0.150644	0.0952712	0.314211	0.289385	0.0302743	0.0843328	0.00153355	0.977758	0.990672	-0.201225	0.0599769	0.193777	-0.181733	0.0572853	0.232605	-0.136971	0.108192	0.320835	0.154077	0.00737862	0.0244259
FBgn0003751	trk	5.16694	1.88473	6.42222	5.311	1.00412	5.97937	5.41151	4.47414	3.14066	4.40643	1.00548	2.06691	5.09131	2.29822	5.18932	3.10396	8.68706	4.71096	13.8551	3.55978	2.6436	11.1258	19.3903	5.45447	0.163129	0.115558		0.0931286	0.217218	0.505345	0.160593	0.396079	0.546733	0.044012	0.118837	0.414017	0.255078	0.0320105	0.122565	0.0926956	0.116651	0.352399	0.123777	0.102082	0.310184	-0.00828442	0.926836	0.960436
FBgn0003861	trp	24359.1	23275.3	23586	20220.6	22920.6	21908.1	24391.6	24707.6	25416.2	18018.9	23052.7	21053.5	19254.7	20538	20387.6	20899.9	21048.5	19012.8	17413.1	12590.9	15009.9	20389.3	15818.4	22831.9	-0.0290668	0.799396	0.914215	-0.0471315	0.709707	0.884656	0.365357	0.0397403	0.102722	-0.196464	0.0468884	0.267899	-0.0634181	0.6181	0.793364	-0.097328	0.379453	0.638933	-0.287462	0.0118343	0.0705853	-0.22658	8.19924e-08	6.85497e-07
FBgn0003862	trx	1961.54	2004.11	2020.46	1854.46	1742.95	1796.09	2099.99	1914.51	2024.95	1889.97	1980.3	1986.48	1905.98	1515.35	1934.31	1782.4	1886.45	1995.67	1131.92	1745.59	1737.32	1998.55	2024.28	1852.59	0.111749	0.297439	0.553287	0.043001	0.549503	0.795603	0.340491	0.0503962	0.122705	-0.0236248	0.6601	0.857385	-0.00253953	0.968735	0.984427	0.12851	0.0410438	0.187146	-0.0345425	0.616619	0.819305	-0.140289	0.0841155	0.183379
FBgn0003863	alphaTry	36506.2	40348.4	35013.9	46275.8	39286.1	41226.8	39238.8	36266.3	35471.6	39067.4	38228.2	43301.7	36020	37295.5	40020	36536.7	30107.4	34766.9	21669.3	17296.1	16297.8	36013.4	34347.5	32050.4	-0.146459	0.0331003	0.131968	-0.00155064	0.931595	0.975581	0.894512	1.03818e-09	1.58379e-08	-0.106569	0.102293	0.388356	-0.23236	0.00191307	0.0126337	-0.274593	0.000457724	0.0056159	-0.106367	0.100029	0.306683	0.0308201	0.639281	0.77919
FBgn0003866	tsh	508.083	457.048	455.977	471.617	463.903	475.36	484.871	427.281	470.052	482.505	469.557	497.091	478.584	405.635	480.877	466.629	425.666	456.963	265.844	382.677	388.609	501.518	413.659	475.318	0.0170866	0.889286	0.955989	0.0306217	0.771227	0.913165	0.402987	0.0312401	0.086048	-0.0196181	0.801967	0.922425	-0.0578862	0.603106	0.784368	-0.00588493	0.951115	0.978296	0.00836488	0.937402	0.978257	-0.0449273	0.611863	0.757152
FBgn0003867	tsl	746.046	767.97	829.464	892.364	873.057	861.261	1122.66	1053.49	1119.96	1511.26	1560.76	1553.25	1676.73	1523.39	1683.61	1040.68	1070.06	1053.66	906.405	862.46	844.741	682.191	671.969	745.336	-1.21111	2.52222e-38	2.1437e-36	-0.580116	1.11512e-12	3.40067e-11	-0.265014	0.0141976	0.0473899	-0.124158	0.0979148	0.381411	-1.13599	6.09833e-45	7.88447e-43	-0.287547	0.000366378	0.00465104	-0.62969	1.64935e-13	7.20546e-12	1.06464	2.15947e-54	1.24488e-52
FBgn0003870	ttk	2268.89	2220.27	2196.93	2136.4	2030.62	2014.43	1855.77	1991.31	2035.07	1988.62	2193.43	1916.26	2469.51	2198.87	2336.51	2775.81	2819.71	2768.57	2455.99	3908.14	3722.27	3255.55	3366.37	3035.69	0.441143	2.34148e-08	3.86045e-07	0.192345	0.00130901	0.0113924	-0.0197573	0.904124	0.943004	0.518022	8.24661e-18	1.41623e-15	0.642763	4.15232e-15	1.2049e-13	0.646714	5.58966e-23	5.28642e-21	0.705472	8.37524e-22	6.2154e-20	0.0788409	0.142218	0.272549
FBgn0003882	tub	673.425	628.559	662.406	617.138	667.739	696.597	680.767	649.869	662.679	679.692	658.586	639.708	648.633	644.65	603.691	645.624	645.738	648.935	848.623	760.014	716.415	622.19	767.532	639.731	0.0758752	0.502014	0.733954	0.048263	0.630427	0.843843	-0.147924	0.26829	0.416363	0.0304065	0.697461	0.875812	0.0266642	0.805738	0.906816	0.0377983	0.708424	0.858898	0.0235031	0.817939	0.925547	-0.0307123	0.659586	0.795234
FBgn0003884	alphaTub84B	14179.8	13646.4	13389.4	12760.2	12386.8	14147.2	12557.9	12920.2	13345.7	13947.5	12329.1	13452.5	12699.8	12963.1	12556.4	13134.9	13200.5	12962.2	16817.4	12476.1	12904.3	12401	14388.4	12934.9	0.0459717	0.51711	0.74527	0.00850144	0.897503	0.962774	-0.0463283	0.742662	0.836417	-0.047387	0.457107	0.741704	-0.0066338	0.931346	0.967001	0.0262361	0.733369	0.872153	0.0333084	0.631724	0.829003	-0.093723	0.0139414	0.0418484
FBgn0003885	alphaTub84D	2222.65	2147.65	2124.84	2557.78	2581.59	2323.98	2177.59	2103.97	2256.04	2632.84	2168.81	2317	2209.63	2329.24	2330	2235.89	2222.92	2277.75	3264.6	3209.14	3239.29	2036.03	2186.25	2311.14	-0.0739265	0.326187	0.582393	-0.0467272	0.486405	0.751856	-0.522881	2.72996e-09	4.01497e-08	0.00740699	0.903407	0.963381	-0.118818	0.214913	0.440114	-0.161832	0.0347558	0.167279	0.00181432	0.980764	0.990678	0.0905191	0.0572987	0.134848
FBgn0003886	alphaTub85E	5.16694	19.7897	13.7619	14.8708	16.0659	12.9553	8.65841	11.1854	9.42197	3.30483	31.1697	13.4349	33.6027	16.0875	10.3786	24.8317	16.4089	21.1993	13.8551	9.7894	15.8616	9.41416	13.7348	11.6881	-0.15152	0.242153	0.488891	-0.213037	0.10664	0.337558	-0.0568036	0.804932	0.879548	-0.00703681	0.836755	0.936231	-0.057211	0.602965	0.784272	-0.0552251	0.555552	0.766177	0.0390024	0.678462	0.855925	0.146601	0.307586	0.480469
FBgn0003888	betaTub60D	372.867	313.718	371.533	329.242	263.127	296.98	316.118	335.498	350.673	452.653	415.173	437.134	308.467	360.806	432.579	287.684	326.254	327.547	405.444	218.821	243.203	361.149	411.221	316.462	-0.0133569	0.923546	0.969494	0.155028	0.205761	0.491356	0.266661	0.233041	0.375922	0.0205191	0.80139	0.922425	-0.231887	0.0685864	0.212422	0.228373	0.0736585	0.27201	0.0897214	0.438646	0.691195	0.0511551	0.649498	0.787148
FBgn0003889	betaTub85D	49.9471	11.3084	20.1841	6.3732	5.02059	4.98281	8.65841	38.0302	8.37509	8.81287	5.02738	8.26763	6.10958	10.342	3.45955	4.13862	3.86092	2.35548	5.19565	9.7894	3.5248	7.70249	4.84757	7.79209	-0.00047079	0.994448		0.0805639	0.287021		0.0426034	0.834412		-0.0864887	0.0103998	0.107382	-0.0192779	0.87323	0.939265	0.0300333	0.673287		-0.114682	0.112904	0.328828	-1.24394	0.00650317	0.0219419
FBgn0003890	betaTub97EF	2143.42	2267.33	2145.02	2598.14	2637.82	2637.9	2119.15	2303.06	2297.91	2424.64	2079.32	2260.16	2029.4	2125.85	2170.86	2182.09	2109.03	2152.91	3440.39	3277.67	2907.96	2062.56	1806.53	2189.58	-0.0630231	0.489173	0.722913	-0.0847378	0.31439	0.609654	-0.59973	8.63527e-06	7.66693e-05	-0.0869641	0.233421	0.563279	-0.149908	0.14077	0.337136	-0.338999	9.09312e-05	0.00134197	-0.130564	0.131542	0.357311	-0.0391177	0.441905	0.614979
FBgn0003891	tud	7144.9	7686.82	7148.77	7963.2	7900.32	7725.65	8046.97	7290.49	7510.27	7280.42	7405.44	7677.76	7458.96	6514.39	7199.2	7059.54	7575.02	7649.29	3563.27	6606.01	6780.91	7171.11	6430.47	6737.75	-0.0611416	0.421632	0.671917	-0.130468	0.0421299	0.185626	0.242079	0.24035	0.384456	-0.0980614	0.0895212	0.366314	-0.138599	0.0284668	0.112935	-0.19154	0.000725277	0.00830592	-0.156562	0.0156799	0.0870214	-0.0392717	0.504432	0.668516
FBgn0003892	ptc	290.21	294.961	290.835	300.603	316.297	296.975	332.266	262.856	287.894	306.247	298.626	350.341	301.406	268.891	252.547	308.327	277.021	322.701	218.217	254.524	265.241	278.146	236.723	276.619	-0.0545116	0.677724	0.848818	-0.159703	0.174816	0.449237	0.123782	0.429991	0.579756	-0.092357	0.270086	0.596232	-0.236805	0.0746539	0.225395	-0.152916	0.160871	0.416261	-0.113254	0.349114	0.618375	-0.0596448	0.539561	0.698382
FBgn0003896	tup	392.695	420.374	441.59	396.088	385.229	355.607	392.166	421.558	375.79	363.264	394.184	404.929	390.544	381.209	403.392	365.11	345.843	377.343	161.251	312.148	297.284	412.371	311.826	410.941	-0.0441012	0.736594	0.880447	0.0398202	0.740375	0.89966	0.465343	0.0547141	0.130228	-0.0750668	0.374782	0.684287	-0.0322601	0.810734	0.908659	0.00824806	0.943543	0.97476	-0.0476487	0.694082	0.862644	-0.0774373	0.360239	0.537208
FBgn0003900	twi	4.38989	8.64696	6.54766	5.41474	7.16611	4.06411	4.41376	3.42115	8.53867	3.98597	2.05023	5.2682	7.26706	4.68621	5.29068	4.21945	3.93633	6.00372	4.41428	5.44397	4.78269	5.41918	4.11854	7.94429	0.000545107	0.997686		0.0264001	0.72332		0.0724939	0.723678		-0.00647778	0.83604	0.936026	0.0707399	0.511781		0.00705523	0.917329		0.0072539	0.918255	0.971189	-0.0203884	0.85389	0.917753
FBgn0003941	RpL40	14783.5	14419.6	13510	14005.4	12673.3	13480.7	10959.2	11996.3	11149.7	12158.7	11752	13002.7	12173.5	12886.3	12056.1	11267.3	10694.8	10491.2	9842.22	9415.5	8398.87	13603.6	14175.3	14060.3	0.161562	0.00141477	0.0103826	0.353803	6.42952e-14	2.11554e-12	0.619444	1.57841e-10	2.64948e-09	-0.0269069	0.564967	0.802736	0.1695	0.00271586	0.0169732	0.0696282	0.182351	0.443052	0.289925	3.90726e-08	9.15675e-07	-0.18517	0.000177848	0.000884203
FBgn0003942	RpS27A	22539.9	22490.5	22189.7	21749.6	20861.6	21592.5	17141.5	18450.2	17609.7	19675.8	19132.2	19717.3	18362.3	18822.4	17981	16294.8	14858.7	15464.9	15676.1	14779.3	13431.2	19387.2	21280.8	19873	0.123168	0.0298027	0.122106	0.360293	2.49027e-09	5.58228e-08	0.486353	4.63149e-07	5.13087e-06	-0.140901	0.00207963	0.0329972	0.04182	0.417195	0.644686	-0.0682768	0.172242	0.430851	0.183403	0.00158758	0.0140623	-0.26894	4.79083e-14	7.15139e-13
FBgn0003943	Ubi-p63E	21146.3	20404.8	20882	20701.1	20784	20188.8	21898.8	22484.1	22890.1	23983.8	24195.1	25382	22987.5	22272.2	24789.2	22966.1	21146.7	22096.7	26197.6	24302	22642.1	19866.9	17974.5	20294.1	-0.264512	0.000286255	0.00252089	-0.183472	0.00522535	0.0370749	-0.284188	0.0114695	0.0400633	-0.0908121	0.101022	0.386293	-0.336863	7.50493e-07	9.79007e-06	-0.0666472	0.265328	0.537278	-0.1995	0.000675908	0.00678663	0.174364	0.000321764	0.00151922
FBgn0003944	Ubx	152.435	153.769	144.675	143.737	116.758	106.682	125.462	128.664	136.389	149.774	124.821	115.513	120.431	125.584	108.855	125.962	129.66	137.813	132.937	100.253	132.17	151.48	148.678	152.374	0.264772	0.0800298	0.243613	0.145394	0.244098	0.536281	0.294246	0.115729	0.226435	0.00289134	0.971675	0.989287	0.15947	0.288396	0.525653	0.215321	0.110172	0.34125	0.157626	0.208815	0.466613	-0.27969	0.0323685	0.0846518
FBgn0003961	Uro	79.2265	48.0607	122.94	314.411	123.507	106.632	141.781	209.166	102.595	95.8399	164.898	159.152	100.808	186.156	95.1375	57.9406	69.4965	117.774	264.112	46.2772	152.448	157.473	162.394	88.8299	0.0328246	0.83374	0.930489	0.293568	0.0739602	0.269205	-0.0543874	0.808309	0.881494	0.0924392	0.11301	0.403863	-0.021563	0.895287	0.949077	-0.0793675	0.425725	0.677732	-0.0452214	0.706153	0.868381	0.387124	0.0649845	0.148771
FBgn0003963	ush	370.147	408.209	405.843	477.906	485.733	394.97	390.43	362.239	334.271	432.665	419.831	473.569	416.075	360.494	386.395	380.034	362.287	376.489	246.524	302.043	327.794	395.748	392.957	375.205	-0.00643587	0.952064	0.980424	0.044087	0.631125	0.844376	0.412154	0.00626343	0.024707	-0.0167251	0.818218	0.930014	-0.176555	0.086776	0.248337	-0.169531	0.112802	0.345531	0.0841703	0.405051	0.665913	-0.00875572	0.923113	0.958587
FBgn0003964	usp	841.415	876.991	804.996	840.059	897.232	903.642	773.507	869.293	849.834	860.003	914.799	872.482	902.334	955.973	828.212	864.049	842.743	903.492	836.89	762.931	810.5	813.297	1055.24	877.668	0.0194133	0.870423	0.947248	0.0546237	0.602817	0.82938	0.206794	0.11074	0.219277	0.0781547	0.341875	0.658814	0.0400288	0.721253	0.860946	0.0550643	0.587561	0.786589	0.11398	0.299174	0.56911	0.104629	0.136367	0.263547
FBgn0003965	v	571.809	561.651	522.034	713.799	696.858	773.332	966.495	1022.34	972.557	982.635	892.862	961.112	838.03	857.235	947.915	1578.88	1545.33	1369.71	1851.38	1657.97	1344.71	575.12	576.053	576.615	-0.596151	2.6834e-10	5.37857e-09	-1.37451	5.01384e-50	6.41144e-48	-1.4229	7.39907e-19	2.20872e-17	0.0479668	0.484293	0.758213	-0.706757	1.10953e-16	3.66775e-15	-0.301337	0.000254766	0.00339758	-0.761218	8.09398e-23	6.33135e-21	0.670244	5.77886e-19	1.16018e-17
FBgn0003969	vap	765.534	791.015	778.992	689.259	647.757	731.202	890.692	871.626	800.558	768.556	801.048	723.891	830.826	748.215	841.322	788.453	914.045	790.003	712.877	724.254	747.784	742.502	883.836	792.998	-0.00545536	0.95725	0.981785	-0.041234	0.680262	0.869974	0.174863	0.0930619	0.193245	0.0376001	0.604809	0.827757	0.0638457	0.518769	0.723354	0.208493	0.0315561	0.157767	-0.0676527	0.476755	0.71923	0.0596149	0.37783	0.554358
FBgn0003975	vg	706.149	704.89	806.447	948.545	1052.32	889.93	832.29	801.99	812.383	776.634	690.762	806.094	849.231	788.289	857.967	836.001	759.635	948.081	423.445	672.799	693.504	834.437	677.044	810.378	-0.0966549	0.373618	0.627696	-0.108362	0.333699	0.629607	0.347067	0.0830206	0.177465	0.0409984	0.605725	0.828092	0.0209545	0.858633	0.931603	-0.254946	0.0209439	0.12062	-0.0615951	0.524073	0.756995	0.174258	0.0206351	0.0582847
FBgn0003977	vir	300.544	328.886	316.524	356.899	378.553	342.817	343.089	379.184	342.332	404.29	404.201	407.181	455.163	345.882	435.903	464.56	434.353	415.743	558.532	533.967	503.165	391.971	361.144	354.54	-0.133573	0.305823	0.563063	-0.223145	0.0281624	0.139894	-0.466735	0.000139691	0.000936788	0.17199	0.0477743	0.270698	-0.128171	0.207128	0.431152	0.0424824	0.656755	0.828352	0.0495955	0.62473	0.824577	0.371306	0.000584104	0.00260736
FBgn0003978	vls	116.256	115.911	106.425	129.588	109.449	115.601	109.312	96.1941	96.3135	129.99	75.4106	102.312	108.954	90.7796	84.7589	111.743	119.688	89.5083	222.547	164.64	166.547	128.375	191.479	120.777	0.418603	0.0390769	0.148164	0.244124	0.12152	0.365242	-0.224365	0.296208	0.446558	0.125564	0.146981	0.455644	0.302026	0.122685	0.310713	0.165222	0.224402	0.492914	0.335552	0.0507755	0.199769	-0.177608	0.21353	0.368916
FBgn0003984	vn	290.064	265.406	283.674	248.887	274.979	292.484	262.044	290.748	292.578	293.58	258.232	279.726	296.73	245.72	294.756	263.728	249.214	261.251	92.4533	186.927	255.175	275.187	260.998	310.862	0.0095149	0.943435	0.977534	0.0978978	0.384262	0.672012	0.491433	0.0696015	0.155631	0.00791898	0.919564	0.969894	0.0177096	0.888823	0.945629	0.0491871	0.656372	0.828263	0.00453054	0.96804	0.98851	0.00534348	0.959127	0.978998
FBgn0003997	hid	460.719	486.261	473.409	441.875	413.697	428.522	456.731	420.569	478.427	358.023	329.796	346.207	285.114	298.768	300.98	318.673	385.126	379.233	211.29	218.037	235.28	457.015	424.97	386.488	0.471049	0.000197241	0.00180363	0.177795	0.127751	0.37597	0.938375	6.70767e-11	1.16305e-09	-0.118743	0.144763	0.45383	0.258625	0.0254221	0.104066	-0.00363094	0.968899	0.986988	-0.0764093	0.460126	0.705431	-0.655029	2.02464e-13	2.88696e-12
FBgn0004003	wbl	73.5782	84.811	60.6206	99.226	94.9441	89.6884	85.0751	82.8263	65.5944	69.0232	50.3998	65.9302	68.4411	90.3265	72.9115	58.9346	67.0757	64.4015	306.799	570.791	431.666	85.7979	65.3486	63.9134	-0.061307	0.698938	0.861643	0.0823407	0.544571	0.79248	-2.49376	1.19174e-16	3.17942e-15	-0.00617004	0.927359	0.973047	0.11806	0.491649	0.70367	-0.225421	0.116989	0.352834	-0.0541337	0.677708	0.855812	0.0668541	0.670553	0.802463
FBgn0004034	y	6.88926	6.59657	20.1841	5.311	5.02059	8.96906	14.0699	7.82975	6.28131	1.10161	5.02738	2.06691	7.12784	3.44733	3.45955	6.20793	2.89569	2.35548	16.4529	5.33967	1.7624	10.27	4.84757	7.01289	0.064562	0.512133		0.0724907	0.316153		-0.00911867	0.955815		-0.022329	0.459908	0.74317	0.140552	0.179936		0.018253	0.794316	0.904276	-0.0345605	0.655647	0.842631	-0.166796	0.170421	0.312405
FBgn0004045	Yp1	154430	191620	165575	231228	221226	200144	456569	510004	509512	923451	1.06426e+06	1.03648e+06	950235	1.23828e+06	1.27376e+06	729616	661420	630355	417282	239772	312726	214341	222734	214990	-2.37424	1.7647e-90	6.67178e-88	-1.63315	1.5702e-125	7.68239e-123	-0.468989	0.014711	0.0487595	0.316607	9.4819e-05	0.00259929	-2.21609	7.56084e-224	9.77532e-221	0.0119617	0.85362	0.933221	-1.17047	2.74353e-83	1.32341e-80	2.75949	6.36366e-88	7.55279e-86
FBgn0004047	Yp3	58493.7	73248.8	67405	127272	112118	107681	247191	282972	307701	858866	973303	988658	908353	1.14165e+06	1.09845e+06	401580	377633	357399	173671	100663	134123	84070.6	92231.3	89050.3	-3.56988	9.23606e-267	3.37547e-263	-2.10106	1.4923e-217	3.35857e-214	-0.518033	0.00716701	0.0274669	0.378823	1.52485e-05	0.000546231	-3.41358	0	0	-0.354204	4.95203e-06	9.79104e-05	-1.64567	9.14247e-70	3.20734e-67	3.98847	9.7364e-227	9.06683e-224
FBgn0004049	yrt	1006.79	1016.24	982.914	968.277	1017.37	922.168	990.469	1032.66	1055.05	1019.48	1022.82	971.235	946.184	977.253	1068.36	956.49	1000.8	979.956	584.265	892.831	933.07	1044.14	1226.64	962.665	0.0880952	0.413984	0.665075	0.111479	0.269592	0.563671	0.397719	0.0368959	0.0971662	0.0716625	0.363463	0.67502	0.0843194	0.427748	0.653156	0.136882	0.172712	0.431246	0.0608311	0.545978	0.771679	0.000111709	0.999035	0.999496
FBgn0004050	z	371.89	436.098	400.932	457.615	424.313	440.635	420.54	486.496	444.543	437.125	498.464	488.901	472.269	457.158	472.446	501.199	477.517	484.329	587.262	413.673	425.956	450.741	565.406	413.598	0.0169592	0.897353	0.95902	-0.029339	0.801071	0.927967	0.0291453	0.875766	0.926339	0.133884	0.148868	0.457693	-0.00178413	0.98805	0.99446	0.0901652	0.430496	0.681885	0.0595861	0.620548	0.822386	0.214709	0.0127491	0.0388864
FBgn0004055	uzip	1991.61	1859.59	1863.47	1469.92	1565.75	1625.17	1951.5	1972.17	2042.74	1810.37	2007.37	1877.54	1790.02	2050.22	1733.96	1765.57	1854	1853.81	1313.89	1475.61	1537.97	1938.83	1625.71	1831.57	-0.0464001	0.626751	0.819425	-0.0239479	0.770869	0.913165	0.336896	0.00685324	0.0265221	-0.0634238	0.369301	0.679496	-0.0772576	0.40251	0.630676	0.200545	0.0226603	0.126748	-0.129393	0.106472	0.318097	-0.019321	0.775286	0.871783
FBgn0004057	Zw	649.413	669.694	661.693	705.479	652.946	659.043	780.577	860.828	684.799	941.165	911.96	882.491	802.571	1029.88	816.801	1024.53	888.784	899.496	761.44	682.618	670.813	584.306	643.392	632.865	-0.472289	0.000289496	0.00254533	-0.575117	1.02346e-08	2.13278e-07	-0.139723	0.217798	0.35872	-0.0709606	0.299174	0.622585	-0.545982	1.94749e-10	3.80857e-09	-0.0900023	0.273462	0.546469	-0.277275	0.0114968	0.0688915	0.414971	1.0103e-05	6.23698e-05
FBgn0004066	Prosalpha4	913.688	789.703	857.825	975.1	955.921	1036.42	929.697	973.126	952.666	1245.92	842.588	871.202	883.852	1061.78	982.511	1424.72	1406.34	1319.07	2489.58	1962.33	1678.69	1077.49	1513.25	1157.13	0.292152	0.0370004	0.142465	-0.118421	0.309643	0.605457	-0.607306	0.0017347	0.008542	0.460743	0.000569116	0.0118049	0.255429	0.114735	0.296333	0.283683	0.0226012	0.12648	0.330462	0.0109112	0.0666244	0.19354	0.0171839	0.0499348
FBgn0004087	Dhfr	471.853	457.537	429.215	453.771	468.59	488.796	390.078	405.359	422.926	428.405	352.406	406.699	399.35	494.9	375.503	415.679	400.593	374.231	729.942	708.717	627.322	436.766	504.589	431.703	0.0808644	0.540004	0.76326	0.166542	0.116822	0.357131	-0.527593	4.27361e-05	0.000325307	0.00971266	0.900344	0.962285	0.175416	0.154529	0.358616	-0.021342	0.82232	0.918283	0.145358	0.166263	0.408495	-0.0701974	0.47603	0.646128
FBgn0004101	bs	402.914	428.912	428.858	411.295	424.035	465.888	460.132	389.731	409.975	406.145	406.605	467.289	409.55	398.078	440.802	379.578	415.934	434.613	302.903	401.303	401.438	445.339	467.329	424.686	0.0835049	0.428133	0.677255	0.0971538	0.322939	0.617177	0.281404	0.0635957	0.145217	0.0625676	0.403369	0.707006	0.0493586	0.648768	0.8153	0.0436732	0.636331	0.815391	0.0723488	0.477901	0.719785	-0.00533269	0.947964	0.972712
FBgn0004102	oc	265.035	255.55	240.897	197.746	211.785	213.666	258.646	254.84	241.237	209.828	209.908	232.43	246.928	237.42	180.558	171.758	191	253.475	100.723	146.537	184.911	277.211	196.488	246.313	0.0664254	0.662873	0.840073	0.126308	0.362571	0.654477	0.637899	0.0114377	0.0399751	-0.0356452	0.658655	0.856855	0.101999	0.494687	0.706453	0.145061	0.251174	0.52178	-0.0435678	0.723787	0.877962	-0.143608	0.208654	0.362378
FBgn0004103	Pp1-87B	5576.86	5340.39	5380.9	5696.58	6209.47	5628.58	5512.16	5505.43	5791.37	5593.97	5179.2	5263.38	5360.14	5202.01	5500.68	5670.94	5409.14	5429.39	5562.81	5712.56	5826.49	5943.76	5868.79	6000.69	0.139975	0.00254885	0.0171437	0.100556	0.0154275	0.0884388	0.0951613	0.131099	0.248807	0.122565	0.00109766	0.0196904	0.141911	0.00582859	0.0321276	0.034507	0.534919	0.754793	0.0836046	0.0464069	0.188775	-0.00891931	0.8316	0.905907
FBgn0004106	Cdk1	11.195	9.42367	7.33968	25.4928	1.00412	8.96906	12.9876	3.35561	5.23443	58.3853	9.04928	32.0371	10.1826	6.89465	10.3786	7.24258	32.8178	9.42193	100.449	5.33967	1.7624	2.5675	433.05	13.2466	0.154359			0.0823163			0.0938099			0.0357072			0.104612	0.129429	0.321127	0.0640478			2.7627			-0.0041223	0.973458	0.985878
FBgn0004107	Cdk2	88.566	81.4108	68.8503	87.4272	65.6139	68.5979	71.3119	73.7108	70.1992	103.825	61.627	82.8985	78.8756	68.6793	69.0424	72.709	90.7871	76.3307	100.64	99.8912	79.1141	91.1863	442.412	102.324	0.709899	0.0153288	0.0756367	0.29121	0.0293297	0.143874	0.592694	0.0598997	0.139019	0.0916185	0.0275072	0.197923	0.428066	0.0394649	0.142835	0.284404	0.0177858	0.107311	0.398472	0.0145486	0.0823288	-0.0873754	0.565269	0.721546
FBgn0004108	Nrt	401.309	392.534	392.145	351.017	382.491	352.99	412.273	464.915	466.805	427.257	491.984	397.756	470.492	463.871	498.275	423.81	512.919	439.952	470.424	299.377	332.181	459.795	459.639	420.942	-0.0892764	0.377241	0.630749	-0.0372479	0.720493	0.889627	0.264402	0.165231	0.294162	0.13738	0.0779374	0.346811	0.0162554	0.889311	0.945911	0.28144	0.0042889	0.0356592	-0.00106086	0.990408	0.996124	0.267562	0.000821154	0.00355316
FBgn0004110	tin	3.44463	2.8271	0.91746	1.0622	2.00824	1.99312	3.2469	3.35561	5.23443	4.40643	2.01095	6.20072	1.01826	1.14911	5.18932	1.03465	3.86092	3.53322	1.73188	0.889946	3.5248	5.135	0.807929	2.33763	0.0100614	0.873529		-0.0012995	0.977693		0.0479364	0.739392		0.0029222	0.882275		-0.042714	0.615162		0.0217589	0.607077		-0.0234755	0.66107		-0.00152989	0.980472
FBgn0004117	Tm2	23155.1	21472.3	22251.8	22460	22384.5	21919.9	20662.8	21572.4	21856.4	23100.9	21013.2	20828.4	16956.4	18489.4	19878.9	18790	16445.5	19159.1	11934.2	14803.3	13665.1	19383	15847.7	19376.6	-0.0225291	0.811665	0.920642	-0.00673823	0.996779	0.998921	0.445215	0.00137579	0.00705789	-0.25132	0.00244529	0.0372308	-0.241811	0.0145239	0.0673306	-0.254405	0.00365197	0.0313293	-0.217018	0.0132136	0.0768715	-0.253398	4.15519e-05	0.000232023
FBgn0004118	nAChRbeta2	591.532	586.351	622.542	514.775	515.632	598.593	694.788	667.243	646.966	530.084	650.78	570.391	495.009	569.341	639.17	574.786	582.09	582.879	292.07	500.268	532.962	564.543	444.526	578.306	-0.0818537	0.54141	0.764655	-0.109129	0.33331	0.629107	0.230145	0.283692	0.432884	-0.112142	0.198865	0.521056	-0.120278	0.370225	0.603944	-0.0163709	0.882929	0.947373	-0.284402	0.0168382	0.0915621	-0.0710211	0.419561	0.59392
FBgn0004132	boca	234.235	286.48	233.035	278.296	280.149	323.883	294.386	318.783	272.19	327.178	288.571	317.27	326.862	389.548	307.9	387.995	309.839	312.101	434.703	450.313	441.481	281.569	299.741	308.567	-0.175624	0.176164	0.406537	-0.145894	0.220393	0.508656	-0.516904	8.58143e-06	7.63754e-05	0.150367	0.107897	0.397205	-0.0641659	0.573115	0.763711	0.0200569	0.847792	0.930585	0.00886361	0.934961	0.977253	0.427835	0.000321064	0.00151654
FBgn0004133	blow	233.918	245.038	253.476	161.706	233.12	211.7	253.784	230.394	257.755	258.106	211.26	261.525	205.283	201.421	214.852	220.994	215.547	174.561	235.602	165.32	157.6	223.528	184.761	193.556	-0.0405948	0.75896	0.893387	-0.0209052	0.865694	0.951984	0.11232	0.573725	0.703306	-0.187489	0.0575197	0.303257	-0.231484	0.115848	0.298166	0.00101149	0.994763	0.997447	-0.236664	0.0610597	0.225843	-0.205922	0.0499885	0.120863
FBgn0004167	kst	3372.18	3650.19	3273.45	3573.72	3491.47	3550.89	3705.43	3636.49	3562.94	4093.06	4244.74	4187.79	4082.35	3748.5	4001.37	3678.41	4033.15	4091.91	6334.31	6614.64	6535.58	3482.46	3475.74	3252.74	-0.21208	0.00105565	0.00805999	-0.204589	0.00205293	0.0169119	-0.889185	2.54719e-42	1.98124e-40	-0.0101198	0.860442	0.945739	-0.296221	2.73124e-08	4.34162e-07	-0.0409063	0.404218	0.661489	-0.0885823	0.0929655	0.292723	0.20872	0.000243513	0.00117871
FBgn0004168	5-HT1A	476.22	496.627	471.574	403.636	450.849	463.401	501.105	520.119	533.912	421.916	476.595	465.054	479.602	487.222	428.984	495.599	453.658	540.583	190.507	348.859	386.847	501.518	391.845	465.188	-0.0402467	0.743036	0.882818	-0.106363	0.358778	0.652023	0.463037	0.0536602	0.128313	-0.0530443	0.510053	0.773961	-0.0100978	0.93429	0.968154	0.0419376	0.700313	0.854332	-0.156759	0.15586	0.393713	-0.0255261	0.748442	0.854616
FBgn0004169	up	33565.4	32228.6	33593.5	33709.4	33528.9	33459.1	28136.4	30633.5	31065	31157.6	29194.3	27627.9	27062.5	27235.9	25872.2	28980.9	25004.4	28897.2	19315.9	23385.8	21989.8	31031.3	25284.6	31538.3	0.109746	0.21405	0.455716	0.0665582	0.48827	0.753187	0.452085	0.00109663	0.00578427	-0.142378	0.0696941	0.327916	-0.00615622	0.939626	0.970313	-0.165192	0.0629276	0.24763	-0.0265974	0.766253	0.901058	-0.293053	1.09745e-12	1.48776e-11
FBgn0004177	mts	4331.92	4249.84	4360.41	4535.55	4707.85	4536.17	4571.53	4673.76	4885.75	4960.65	5106.67	4716.86	5002.34	5048.55	5093.84	4672.56	4838.11	4826.5	3486.81	4651.22	4619.03	4396.05	5261.54	4435.99	-0.102445	0.231305	0.474984	-0.0276387	0.728696	0.893911	0.164719	0.244446	0.388643	0.0980791	0.163486	0.478613	-0.070755	0.410144	0.637722	0.0408167	0.607455	0.797826	-0.00580233	0.991953	0.996775	0.237417	8.10905e-11	9.45744e-10
FBgn0004179	Csp	4074.64	3891.12	4052.48	3605.53	3766.16	3673.08	3801.1	3881	3643.39	3428.67	3538.45	3298.56	3351.89	3445.15	3312.02	3166.55	3412.65	3461.6	2637.59	3859.65	3801.1	3952.2	3929.36	3967.84	0.21703	5.24158e-06	6.35715e-05	0.225093	3.97772e-05	0.000501246	0.215625	0.164901	0.293905	-0.0191768	0.623259	0.837563	0.196466	8.43414e-05	0.000779505	0.112058	0.00691867	0.0523118	0.0659239	0.148919	0.383375	-0.231762	3.43857e-08	3.04293e-07
FBgn0004197	Ser	67.0028	74.2861	91.1078	76.1205	90.4616	82.6392	96.3972	82.8252	80.3818	120.672	119.406	96.2786	101.118	116.464	128.087	95.3311	137.304	101.287	74.4672	105.686	84.8006	96.3781	69.4783	83.7607	-0.324889	0.0719385	0.226582	-0.23822	0.126742	0.374536	-0.03275	0.87558	0.92632	0.0274557	0.702555	0.878565	-0.30955	0.0884491	0.251268	0.00715405	0.954737	0.979951	-0.027363	0.832005	0.931678	0.493139	0.00368497	0.0134247
FBgn0004198	ct	1036.67	1044.71	1072.8	930.454	976.413	981.9	982.414	1043.99	982.038	891.078	947.482	987.627	1075.58	937.962	1002.83	926.585	1065.7	1037.39	304.204	766.426	833.163	1116.13	930.585	1049.35	0.0264159	0.798964	0.914105	0.0209044	0.830296	0.939722	0.541067	0.0462928	0.115288	-0.019635	0.782861	0.91322	0.113071	0.263017	0.497246	0.0977542	0.267877	0.539893	0.0381169	0.665621	0.849884	-0.0472278	0.468143	0.639209
FBgn0004227	nonA	2226.99	2224.17	2264.79	1995.08	2101	2104.68	2239.38	2315.64	2234.74	2458.26	2449.49	2298.48	2426.93	2247.54	2293.65	2357.66	2406.05	2167.44	1884.97	2288.52	2309.77	2098.99	2182.15	2120.04	-0.126112	0.0462313	0.166299	-0.114697	0.0763711	0.275185	0.0183363	0.866277	0.920721	-0.0644163	0.135881	0.441641	-0.172815	0.00254911	0.0160854	0.0563771	0.278778	0.55241	-0.0791831	0.122612	0.343617	0.0668853	0.164305	0.303907
FBgn0004228	mex1	98.8304	130.988	92.9179	98.6584	70.31	84.7335	128.551	116.815	155.19	125.206	177.808	156.662	142.04	191.625	148.061	91.6014	134.118	139.137	290.204	358.198	280.215	138.587	160.87	167.621	-0.0355083	0.811415	0.920471	0.210945	0.157543	0.423952	-0.898328	9.8915e-07	1.03654e-05	0.319261	0.0190325	0.156932	0.01117	0.94384	0.972278	0.784131	9.38302e-05	0.00138117	0.140527	0.296615	0.566185	0.519942	0.00177068	0.00703737
FBgn0004237	Hrb87F	1526.96	1555.65	1491.95	1663.63	1548.06	1519.79	1591.88	1736.17	1655.41	1893.72	1669.04	1671.51	1588.68	1592.45	1600.72	1870.51	1810.17	1810.4	1908.94	2145.02	2077.9	1571.11	2649.91	1653.09	0.212741	0.170752	0.399588	0.0554695	0.668088	0.863244	-0.0221571	0.894942	0.937377	0.174313	0.0876132	0.362689	0.114178	0.459691	0.680356	0.209748	0.127145	0.366863	0.153091	0.260893	0.527703	0.0755892	0.125964	0.247715
FBgn0004240	DptA	77.5042	58.4267	71.5618	94.5358	101.416	72.749	67.1027	123.039	84.7977	69.4013	65.3559	41.3382	38.694	59.7537	62.2718	144.852	90.7315	56.5316	73.605	63.1862	74.0208	68.4666	43.6281	68.5704	0.0690386	0.661083	0.838902	-0.219836	0.120018	0.362663	-0.123065	0.583369	0.711569	-0.0417372	0.529173	0.78592	0.0142526	0.933689	0.967989	-0.267935	0.0825672	0.289931	-0.243061	0.110448	0.324366	-0.252243	0.154308	0.289846
FBgn0004242	Syt1	14297	13798.1	14310.5	10842.6	11570.8	11951.9	13418.9	13193.4	13114.3	10952.5	11980.2	11064	11120.8	10923.4	10766.2	10388	11736.1	12204.1	3154.2	8739.11	9201.33	13673.7	10547.1	13164.2	0.163545	0.100304	0.284242	0.0971997	0.341647	0.636926	0.652858	0.0234545	0.069489	-0.135857	0.094821	0.375617	0.117649	0.263005	0.497246	0.113747	0.238105	0.507085	-0.0734381	0.417241	0.676243	-0.353326	5.17657e-23	1.27115e-21
FBgn0004244	Rdl	3722.67	3403.59	3560.14	2621.96	3015.72	3024.49	2999.25	2893.3	3117.29	2547.27	2716.58	2801.28	2973.21	2862.23	2788.8	2667.68	2705.75	2825.35	431.739	2355.01	2437.92	3641.9	2558.42	3601.11	0.146622	0.242172	0.488891	0.200634	0.0973258	0.318793	0.520241	0.0842759	0.179592	-0.0683624	0.410032	0.712235	0.234577	0.078703	0.23267	0.140365	0.229974	0.497803	0.0981521	0.405925	0.666735	-0.289054	1.00164e-08	9.45115e-08
FBgn0004359	T48	442.709	472.204	488.816	471.697	476.023	464.456	452.483	465.384	462.806	547.597	558.125	530.258	571.347	525.235	527.671	455.33	511.645	555.982	363.742	326.665	317.289	433.984	490.563	460.577	-0.214623	0.041325	0.154041	-0.11684	0.268741	0.563357	0.469131	0.00027213	0.00171921	-0.0125748	0.863001	0.946291	-0.228798	0.0175305	0.078125	-0.0117055	0.892604	0.951936	0.00673253	0.942815	0.979654	0.217037	0.0065184	0.0219749
FBgn0004360	Wnt2	12.0454	6.60081	10.9906	12.7547	11.0534	15.9176	10.8301	7.83471	12.5709	9.92099	11.0413	17.5803	13.2461	9.1771	10.3854	6.21202	13.5216	8.24941	11.2655	4.4526	9.69956	17.1279	20.9701	7.00085	0.0716806	0.544797	0.766084	0.0769072	0.371338	0.661741	0.252378	0.274118	0.42277	0.0306672	0.391437	0.696923	0.0405977	0.759487	0.882293	0.0236444	0.77021	0.892331	0.063299	0.459905	0.705396	0.0355121	0.796779	0.885099
FBgn0004362	HmgD	1510.05	1327.56	1278.23	1312.85	1157.54	1144.15	1093.98	1303.29	1216.28	1563.04	1062.97	1198.7	1008.67	944.372	996.187	1013.44	1247.05	1014.01	1705.68	820.845	939.682	1165.05	4022.36	1302.89	0.384005	0.0503655	0.177388	0.204621	0.0932664	0.311155	0.539886	0.072137	0.159574	0.0483347	0.257169	0.583035	0.206924	0.204653	0.427606	0.148839	0.138034	0.38377	0.161093	0.144867	0.377222	-0.455645	6.9943e-10	7.49319e-09
FBgn0004363	porin	28630.5	28143.1	30530.6	36493.9	38213.5	33665.7	34477.5	33458.7	33028.9	37165	37721.8	35781.6	33736.4	37262.1	40136.7	32967.6	31508.3	34700.3	33671.4	31446.6	31460.3	26339.2	25705.1	27636.1	-0.473031	2.65238e-09	4.81468e-08	-0.310445	2.65853e-08	5.30434e-07	-0.234114	0.00555741	0.0225006	-0.120449	0.0172236	0.147137	-0.474981	8.8169e-21	3.84245e-19	-0.416548	2.45509e-10	8.84533e-09	-0.326924	1.07651e-13	4.75677e-12	0.351802	2.39472e-07	1.87641e-06
FBgn0004364	18w	1319.29	1393.76	1372.52	1401.04	1640.73	1417.11	1657	1654.31	1770.28	1689.87	1800.81	1784.78	1908.22	1604.16	1947.72	1773.4	1742.24	1849.05	1027.87	1096.41	1044.22	1230.69	1135.95	1197.64	-0.596461	8.28871e-09	1.43114e-07	-0.584269	6.48785e-18	2.74465e-16	0.200248	0.0318142	0.0871368	-0.176478	0.00433827	0.0574403	-0.561249	1.00929e-14	2.8714e-13	-0.282265	0.0015574	0.0155461	-0.495872	1.36595e-12	5.39714e-11	0.417431	2.64702e-08	2.36842e-07
FBgn0004367	mei-41	50.8083	70.6775	54.1301	79.665	63.2594	61.7868	59.5266	72.7048	55.4849	82.6206	73.3997	88.877	66.1871	72.3938	65.7314	79.6684	102.314	62.4203	213.888	106.793	106.625	43.6475	194.711	34.2852	0.071086	0.559335	0.777946	0.0185266	0.834642	0.941138	-0.199942	0.380706	0.531123	0.0310246	0.375134	0.684759	0.0278998	0.836169	0.920961	0.0462631	0.548632	0.762295	0.0651598	0.446632	0.696371	0.162343	0.321226	0.494691
FBgn0004368	Ptp4E	1200.08	1218.23	1227.52	1004.59	1072.37	1038.29	1166.01	1121.02	1136.6	1069.8	1170.01	1134.06	1192.54	1055.9	1159.9	1179.53	1111.3	1128.77	945.006	864.829	950.531	1161.07	1274.5	1124.71	0.0510177	0.578549	0.789447	0.0469504	0.542932	0.79146	0.389221	9.86257e-05	0.000688572	-0.0277937	0.659883	0.857385	0.0658691	0.429217	0.654485	0.188677	0.0148619	0.0952927	0.0535085	0.489995	0.730125	-0.0811668	0.186009	0.333403
FBgn0004369	Ptp99A	3167.73	3182.35	3254.29	3093.71	3040.36	3057.7	3114.39	2810.68	3011.11	2575.48	2765.25	2645.92	2635.47	2346.36	2593.42	2444.13	2701.13	2798.66	1080.35	2318.94	2350.34	3112.61	2637.39	2993.97	0.184951	0.0411202	0.153452	0.11748	0.180449	0.456994	0.51186	0.0352806	0.0939962	-0.111892	0.0982846	0.382334	0.116137	0.173355	0.387102	-0.0522615	0.485034	0.72041	-0.0259381	0.744202	0.889126	-0.323457	1.99208e-09	2.03683e-08
FBgn0004370	Ptp10D	1321.33	1406.38	1349.16	1353.9	1374.8	1422.11	1361.22	1256.98	1442.35	1560.26	1715.92	1529.99	1449.97	1336.47	1288.61	1331.4	1473.47	1340.88	1050.13	1177.49	1223.88	1376.37	1375.79	1260.99	-0.0292679	0.72475	0.874956	-0.0492357	0.523666	0.77937	0.244091	0.0156409	0.0513078	-0.0186172	0.751376	0.899369	-0.25429	0.00183166	0.0121443	-0.0327901	0.618587	0.804049	-0.0131868	0.869097	0.949566	0.0168674	0.783546	0.877014
FBgn0004373	fwd	2076.54	2284.18	2191.05	2319.98	2330.71	2407.51	2564.28	2395.75	2527.98	2467.85	2570.33	2603.66	2519.8	2170.86	2531.06	2410.53	2672.83	2743.11	1581.76	1979.11	1983.57	2208.47	2600.6	2196.28	-0.0445832	0.65635	0.836689	-0.147272	0.107136	0.338693	0.350821	0.00691504	0.026709	0.0732697	0.313308	0.635698	-0.123822	0.149185	0.35062	0.00237345	0.976799	0.989619	-0.0823639	0.333164	0.603227	0.146556	0.0319296	0.0838299
FBgn0004374	neb	38.7521	40.5218	23.8539	36.1148	23.0947	24.914	18.3991	26.8449	30.3597	40.7595	28.1533	23.7694	38.694	17.2366	27.6764	30.005	35.7135	29.4435	58.884	39.1576	29.0796	28.2425	115.534	29.61	0.182604	0.156212	0.377664	0.121184	0.208705	0.495626	0.152313	0.505078	0.646568	0.0392055	0.278816	0.604085	0.185062	0.202227	0.424215	0.126183	0.131156	0.373803	0.159426	0.0921524	0.291012	-0.113408	0.498617	0.66454
FBgn0004378	Klp61F	9.47273	5.6542	0.91746	12.7464	4.01647	2.98969	6.49381	1.11854	2.09377	38.5563	8.0438	32.0371	14.2557	1.14911	3.45955	5.17327	27.9916	1.17774	76.2029	8.00951	4.406	5.135	386.998	5.45447	0.127659			0.0717377			0.170371			2.84386			0.111659			0.0785109			4.21342			0.0190846	0.824024	0.901142
FBgn0004379	Klp67A	18.3203	12.911	20.6503	10.7606	19.3272	10.7278	7.67496	10.1982	8.48436	51.7464	12.2231	23.2611	13.4101	10.4769	19.2758	11.5297	24.5596	12.6781	69.4887	11.7202	7.14158	17.34	327.36	12.63	0.207475			0.12525			0.239831			0.0446066			0.147429			0.112929			2.75423			-0.08274	0.588335	0.739104
FBgn0004380	Klp64D	731.123	747.297	759.657	647.942	677.78	701.58	714.319	735.996	683.616	658.762	755.112	681.046	725.003	819.314	755.911	727.362	691.104	743.155	731.721	711.067	743.733	776.24	618.065	794.794	-0.0654352	0.582345	0.792231	0.00989027	0.927669	0.974378	0.0369427	0.796541	0.87381	-0.0190217	0.808861	0.925118	0.0469216	0.69763	0.84682	0.0965628	0.364336	0.627634	0.0285521	0.770581	0.902982	0.0509055	0.462144	0.633316
FBgn0004381	Klp68D	683.573	728.066	689.166	686.737	702.856	672.22	682.166	689.469	692.299	586.508	701.039	662.736	705.882	627.051	646.209	690.032	696.154	740.149	666.721	603.648	677.987	677.06	733.727	699.724	0.075734	0.424369	0.674342	-0.014459	0.853465	0.946986	0.144416	0.168228	0.297816	0.0057769	0.930822	0.973852	0.0964775	0.336297	0.571764	0.0427833	0.568556	0.774987	0.0317073	0.683799	0.857944	-0.065206	0.368263	0.545211
FBgn0004387	Klp98A	1401.89	1433.39	1402.04	1258.39	1378.06	1547.83	1444.55	1332.15	1481.64	1290.1	1473	1375.79	1486.71	1315.8	1439.32	1327.92	1422.9	1427.41	916.161	1108.3	1077.17	1470.92	1381.88	1390.86	-0.00614536	0.937607	0.976388	0.0148768	0.824783	0.937592	0.471238	3.30668e-05	0.000259575	0.00151772	0.973839	0.989342	0.0271619	0.734644	0.868908	0.0288142	0.744126	0.878234	-0.00270598	0.968805	0.98859	0.0144113	0.808551	0.891617
FBgn0004390	RasGAP1	793.126	848.13	816.539	777.531	769.155	812.198	800.903	837.783	846.931	763.415	764.161	873.269	822.756	675.676	844.129	845.313	906.35	816.174	745.576	807.181	729.633	820.744	1123.83	815.053	0.179437	0.206037	0.445564	0.0708647	0.552685	0.797479	0.278374	0.0674787	0.151978	0.09123	0.291359	0.615501	0.158422	0.248776	0.480857	0.180145	0.13238	0.375501	0.113724	0.3437	0.613478	-0.0554645	0.501667	0.666386
FBgn0004391	shtd	200.65	240.304	232.117	203.942	230.947	199.312	200.226	163.306	193.674	197.188	191.04	204.624	182.269	159.726	167.788	211.069	235.516	201.394	394.003	292.792	269.647	201.977	475.062	198.698	0.425763	0.0500601	0.176823	0.149113	0.273808	0.568191	-0.0578368	0.802542	0.87737	0.0588846	0.328812	0.648079	0.278576	0.152829	0.356369	0.153203	0.220316	0.488538	0.25134	0.0998939	0.306475	-0.345824	0.00438807	0.0156057
FBgn0004394	pdm2	118.211	104.916	99.8994	98.2834	84.2837	102.472	105.676	101.382	91.3197	85.2144	80.931	126.241	97.9979	92.4174	112.01	129.422	88.7466	93.0429	45.3865	77.4747	75.4165	88.3052	75.7942	108.371	-0.0886717	0.575214	0.788145	-0.0892259	0.503712	0.764124	0.352899	0.14964	0.274047	-0.0813173	0.310183	0.632588	-0.0570717	0.733177	0.867967	-0.0243524	0.841173	0.927203	-0.0667456	0.611314	0.815062	-0.0739771	0.598169	0.746232
FBgn0004395	unk	1553.4	1484.22	1384.87	1332.24	1375.3	1397.93	1642.89	1416.8	1567.04	1100.69	1158.46	1199.21	1053.82	949.782	1116.65	1207.47	1290.51	1295.89	834.709	1067.08	1092.41	1507.64	1516.4	1453.48	0.497943	2.24758e-08	3.71122e-07	0.221509	0.000636398	0.00608961	0.58805	9.36614e-06	8.24952e-05	0.0121818	0.808823	0.925118	0.354985	3.22903e-07	4.46235e-06	0.131236	0.021801	0.123648	-0.0407149	0.594077	0.80373	-0.483095	1.93355e-11	2.37399e-10
FBgn0004396	CrebA	866.242	982.419	849.374	1069.52	984.225	986.675	903.497	970.254	946.866	991.749	1176.8	989.155	1051.47	1194.54	865.892	1034.39	986.942	988.994	432.243	965.62	1009.3	904.058	702.421	822.346	-0.307924	0.0292108	0.120535	-0.277072	0.0104898	0.0653611	0.0375616	0.870106	0.922738	-0.0957683	0.259609	0.585207	-0.343154	0.00779969	0.0406618	-0.265631	0.0140085	0.0911255	-0.180733	0.0831485	0.275489	0.206998	0.0389565	0.0987452
FBgn0004397	Vinc	2380.15	2372.53	2306.77	1930.17	2073.15	2117.9	2159.4	2309.78	2264.83	2065.5	2223.52	2352.09	2340.43	2234.99	2179.86	2351.79	2145.75	2286.91	2078.24	1791.63	1756.16	2097.38	1956.87	2162.39	-0.121967	0.087839	0.259709	-0.123226	0.0770421	0.276671	0.169957	0.154619	0.280864	-0.165752	0.00424887	0.0566242	-0.0958897	0.236715	0.466613	0.0328914	0.638284	0.817041	-0.105736	0.10191	0.310184	-0.0462815	0.332263	0.507363
FBgn0004400	rhi	6.88926	2.8271	3.66984	9.5598	5.02059	1.99312	4.3292	6.71121	1.04689	23.1338	5.02738	9.30109	5.09131	2.29822	1.72977	2.06931	15.4437	0	51.0905	0.889946	4.406	0.855833	126.845	1.55842	0.100304			0.0416675			0.0734797			0.0241729			0.0696801			0.0514013			0.0604394			-0.0369999	0.673221	0.803987
FBgn0004401	Pep	3795.19	3762.36	3766.8	3658.35	3606.69	3644.95	3467.19	3530.78	3518.82	3453.98	3234.95	3109.19	3028.5	3194.31	3039.35	3339.56	3563.96	3507.59	3777.84	3604.19	3559.52	3589.73	4517.38	3697.22	0.317372	0.00212931	0.0147478	0.154009	0.106824	0.338045	0.135787	0.223722	0.365627	0.0455293	0.563833	0.802003	0.241116	0.0186027	0.0816716	0.107155	0.223199	0.491728	0.147716	0.114862	0.331492	-0.272223	1.12378e-10	1.29566e-09
FBgn0004403	RpS14a	12853.8	12479.2	12112.9	11471.1	10785.2	11168.3	9687.65	10765.8	10129.6	10838.7	10691.2	10769.5	10134.3	10926.5	10189.5	10371.1	9199.96	9861.3	7563.74	7312.66	6919.32	10917.8	11289.7	11330.6	0.0921515	0.0867278	0.257902	0.175603	0.00274981	0.0217913	0.649697	1.59071e-17	4.44794e-16	-0.152821	0.000165753	0.00419007	0.0470904	0.187585	0.404812	0.0181469	0.668763	0.835513	0.130363	0.0169527	0.0920552	-0.24293	1.35801e-07	1.10708e-06
FBgn0004404	RpS14b	4884.33	4748.11	4792.98	4589.4	4404	4397.02	3994.37	4400.02	4129.76	4746.09	4721.91	4868.07	4650.91	4899.95	4415.19	4371.85	4106.78	4090.1	3104.88	2857.94	2534.02	4260.98	4362.87	4394.98	-0.105797	0.0839784	0.251806	0.0426901	0.388764	0.67637	0.632182	1.90222e-08	2.58425e-07	-0.142123	0.000136731	0.00358015	-0.143517	0.000799287	0.00593523	-0.0259391	0.545431	0.760336	0.0560747	0.30835	0.578802	-0.0307646	0.519511	0.68146
FBgn0004406	tam	85.2546	75.3894	76.1491	111.531	80.3295	85.7043	64.9381	68.2307	82.704	79.3158	81.4435	65.1076	99.7898	71.2447	72.6505	82.7723	92.662	96.5748	208.692	130.822	118.962	97.5649	185.016	87.2715	0.266494	0.145774	0.360104	0.162188	0.245404	0.537995	-0.162419	0.498011	0.639815	0.124335	0.0855756	0.360745	0.392852	0.0695821	0.214479	0.134257	0.271049	0.543347	0.353468	0.0486092	0.194075	0.0487803	0.750012	0.855544
FBgn0004407	DNApol-gamma35	254.041	232.765	240.374	233.684	220.906	222.233	194.814	208.048	198.908	211.509	202.101	192.222	226.054	236.716	240.438	209	210.42	209.638	301.348	281.223	266.122	237.921	213.293	255.581	0.00193388	0.989061	0.994951	0.125178	0.285826	0.580159	-0.201733	0.1839	0.318028	-0.0227522	0.77624	0.910682	0.180842	0.176303	0.39091	0.056689	0.60548	0.796497	0.182416	0.132079	0.357764	-0.035289	0.725702	0.839337
FBgn0004419	me31B	1712.28	1717.32	1736.85	2202.21	1885.06	1756.68	1849.49	1810.26	1714.18	2789.38	1683.57	2180.84	1904.49	1844.81	1750.78	1681.75	2353.35	1789.53	2638.44	2775.64	2535.84	1817.14	8785.27	1754.15	0.194616	0.126789	0.328944	0.122909	0.162303	0.430147	0.290942	0.255044	0.400706	0.0571016	0.0973108	0.380532	0.147943	0.257749	0.491881	0.105135	0.152135	0.40568	0.13549	0.113261	0.329464	0.105286	0.039248	0.0992555
FBgn0004425	LysB	1385.81	1362.87	1274.54	3755.44	2839.06	3233.33	3055.79	3814.77	2679.38	2994.62	2760.44	2817.61	1789.35	2396.25	2141.78	2967.83	2337.17	2470.09	197.464	90.788	83.7264	1167.53	905.015	1426.17	-0.785924	1.26038e-05	0.000144548	-1.09844	1.17989e-09	2.74893e-08	3.17958	6.00688e-17	1.63817e-15	-0.0983591	0.261013	0.586512	-1.25557	1.11492e-13	2.93511e-12	-1.42537	2.55793e-14	1.30765e-12	-1.39022	1.09468e-12	4.37002e-11	0.646941	5.73879e-12	7.37513e-11
FBgn0004426	LysC	2.58347	0	0	16.9952	1.00412	1.99312	12.9876	120.802	27.219	49.5724	12.0657	37.2043	38.694	50.5608	29.4061	235.901	101.349	73.0199	15.5869	1.77989	6.1684	37.6566	20.1982	53.7655	-0.027896	0.846435	0.935516	-1.41394	0.00148644	0.0126623	1.35563	0.00925468	0.0336575	4.86253	3.3779e-06	0.000143968	0.0339416	0.80147	0.905076	0.122079	0.0190003	0.112898	-0.04183	0.551277	0.774813	5.15693	8.63829e-09	8.21486e-08
FBgn0004427	LysD	5817.12	5960.47	5454.3	17167.3	13780.5	16487.1	14942.3	18530.8	13316.4	13321.8	13459.3	13120.7	8804.92	11753.1	11229.7	12654.9	11490.1	11929.3	824.376	272.323	344.549	5733.22	4525.21	7274.7	-0.796541	5.67886e-06	6.85717e-05	-0.995811	6.85572e-10	1.65198e-08	3.54128	3.72128e-17	1.02498e-15	0.0113475	0.881727	0.954923	-1.14923	1.80724e-12	4.2058e-11	-1.37188	6.694e-15	3.65241e-13	-1.36231	2.06121e-13	8.93733e-12	0.88106	5.94136e-21	1.31492e-19
FBgn0004428	LysE	188.593	179.992	150.463	481.177	335.375	408.59	457.813	550.319	400.957	445.05	374.037	352.408	217.908	410.232	297.521	525.604	360.031	395.721	105.645	81.875	72.2584	332.063	245.61	444.149	0.0669769	0.677654	0.848818	-0.17363	0.232783	0.52453	1.91853	6.1833e-10	9.70093e-09	0.811143	0.000302883	0.00696274	-0.129189	0.437635	0.661942	-0.11567	0.367264	0.629963	-0.279452	0.07901	0.267221	0.768909	3.15744e-05	0.000180047
FBgn0004429	LysP	10507	10667.6	9400.29	9499.26	9040.08	9184.31	8840.24	9953.85	9296.35	8828.29	8115.19	8138.45	5929.34	7548.49	6704.6	7818.88	6792.32	7742.47	5773.23	7835.08	6285.6	9363.67	7132.39	9665.31	0.324011	0.0133399	0.0677121	0.184129	0.103151	0.330348	0.387856	0.0239827	0.0707691	-0.153301	0.089818	0.366875	0.0476886	0.678883	0.836809	-0.0544454	0.584696	0.785105	-0.081429	0.431225	0.685997	-0.570509	1.0597e-11	1.33078e-10
FBgn0004431	LysX	1.72231	0	0	3.1866	20.0824	7.97249	5.41151	13.4224	5.23443	3.30483	4.0219	6.20072	11.2009	20.684	8.64886	14.4852	12.548	8.24419	10.3913	49.837	3.5248	7.70249	11.311	9.35051	-0.0925289	0.447241	0.692006	-0.0492695	0.605536	0.830076	-0.199181	0.28326	0.432547	2.60426	0.00508924	0.065233	0.179984	0.184038	0.40084	-0.00917105	0.88292	0.947373	0.0250961	0.751064	0.893084	3.64468	0.000760253	0.00332741
FBgn0004432	Cyp1	9775	9660.2	9883.79	11471.8	11527.3	11251.2	11609.8	11910.2	11758.6	15117.4	13018.9	13280.9	13120.3	13681.3	13205.1	12630	12645.5	12213.2	17682.5	14996.5	14732.8	8995.66	11817.6	9578.82	-0.374533	0.000440626	0.00372764	-0.276997	0.00587743	0.0407059	-0.574408	5.04824e-05	0.000377252	0.0346465	0.640775	0.847352	-0.421528	0.000233674	0.00195614	-0.135847	0.152642	0.405983	-0.183942	0.0607961	0.225084	0.457496	2.94834e-37	1.12241e-35
FBgn0004435	Galphaq	8261.81	7977.7	8093.7	6042.47	7168.76	6984.87	8014.39	8255.64	7868.76	5979	7056.16	6431.11	6409.22	7252.97	5899.31	6744.71	6615.9	6756.77	2925.5	4966.83	5425.71	7430.81	5946.76	7718.69	0.0868718	0.443255	0.690014	0.0532125	0.577115	0.812394	0.605989	0.00680794	0.0264139	-0.155767	0.06286	0.315191	0.0968823	0.388778	0.619362	0.0622673	0.548975	0.762407	-0.172301	0.0769451	0.262526	-0.290771	2.49146e-05	0.000144176
FBgn0004436	Ubc6	6236.46	5943.74	6241.67	6182.87	6595.91	6233.96	5465.2	5805.15	6147.93	4474.47	4253.88	4028.67	4195.6	4676.8	4190.57	5190.77	4984.51	5072.56	4034.04	6646.24	6280.75	6684.17	5099.11	6473.26	0.440959	0.000137651	0.00129435	0.221151	0.0305216	0.147915	0.118856	0.52605	0.664634	-0.00929406	0.912265	0.967438	0.478311	4.17042e-05	0.000412645	-0.0378626	0.707544	0.858264	0.0583391	0.556796	0.778506	-0.475161	3.14299e-18	6.07812e-17
FBgn0004449	Ten-m	3480.72	3506.55	3386.53	3360.43	3550.38	3517.19	4087.47	3686.84	3788.9	3813.68	3956.1	4169.29	4274.69	3769.31	4075.11	3764	4280.13	4188.33	2135.7	3645.12	3531.22	3731.74	3105.17	3502.39	-0.219244	0.0166415	0.0806976	-0.225377	0.012552	0.0753721	0.154621	0.4117	0.561317	-0.00389164	0.955688	0.982783	-0.200152	0.0245638	0.101392	0.00131783	0.9878	0.993667	-0.143115	0.0833241	0.275763	0.232819	1.64766e-05	9.83075e-05
FBgn0004456	mew	971.264	1025.98	985.644	964.114	945.073	933.444	1069.79	968.675	995.495	1029.46	1009.95	1125.81	959.199	854.147	945.449	971.731	1070.39	1039.58	750.127	859.574	876.832	937.913	865.832	939.379	-0.0134994	0.878954	0.951282	-0.159912	0.045109	0.194711	0.170122	0.134867	0.254026	-0.100975	0.118141	0.412458	-0.200081	0.021733	0.0923949	-0.0340778	0.630526	0.812333	-0.130053	0.0992849	0.305908	-0.0961835	0.142454	0.272875
FBgn0004463	RpIII128	232.513	239.361	222.025	346.277	260.067	248.144	243.518	282.989	239.737	253.37	237.292	283.166	258.639	242.462	269.845	352.817	322.387	301.502	680.63	545.537	584.235	284.136	325.595	238.438	0.099776	0.477539	0.714265	-0.152489	0.233004	0.524819	-1.01192	1.4182e-08	1.95801e-07	0.165775	0.0929495	0.37162	0.0965634	0.502744	0.712276	0.00190825	0.98876	0.994104	0.100407	0.428565	0.683873	0.145885	0.14938	0.282783
FBgn0004465	Su(P)	741.457	758.605	729.38	860.382	860.529	866.012	725.142	755.011	686.757	826.206	760.139	799.893	743.332	769.903	707.477	742.882	735.505	749.043	1218.38	1064.38	1014.26	727.458	732.791	731.678	-0.0266271	0.746612	0.885392	-0.0269831	0.6967	0.878329	-0.529609	1.05565e-05	9.18083e-05	-0.0201878	0.736985	0.892982	-0.121821	0.11895	0.303799	-0.212256	0.00147298	0.0148726	0.0178298	0.81691	0.925008	0.0118506	0.857633	0.919619
FBgn0004507	GlyP	36399.6	38370.1	38926.1	36277.4	41065	38026.7	39309.9	40953.3	41698.1	46688	46512.1	44149.9	56806.6	57317.4	62820.8	48317.8	49076.6	53416.3	38956.7	35465.6	39035	41460.6	36917.5	45230	-0.515502	2.77384e-08	4.52565e-07	-0.278446	0.00159484	0.0135039	0.151706	0.202026	0.340304	0.0914046	0.169718	0.486914	-0.154675	0.0801486	0.235626	0.0958056	0.241594	0.511146	0.0198721	0.796861	0.914659	0.644629	5.03284e-30	1.57844e-28
FBgn0004509	Fur1	1854.66	1855.14	1810.68	2068.1	2220.82	2074.71	2195.7	2091.04	2196.94	2292.99	2392.2	2490.04	2490.04	2190.61	2531.22	2131.44	2365.2	2325.54	2710.31	4408.78	4972.4	2155.38	2163.75	2104.72	-0.163124	0.037262	0.142946	-0.0877017	0.166765	0.436873	-0.789938	0.000220528	0.00142524	0.208406	5.84535e-06	0.000237847	-0.162025	0.00622941	0.033951	0.0255349	0.64494	0.820449	-0.0104733	0.84167	0.936184	0.388873	2.64024e-10	2.92255e-09
FBgn0004510	Ets97D	158.453	209.205	196.336	147.646	182.75	141.512	154.769	156.595	176.924	148.717	185.007	164.319	150.703	174.665	143.571	151.06	168.915	158.995	252.855	195.788	204.438	175.446	265.808	148.05	0.18402	0.277989	0.529667	0.14766	0.300542	0.595423	-0.0853009	0.686031	0.7934	0.0152547	0.82624	0.932521	0.140178	0.41556	0.64344	0.150887	0.257169	0.528256	0.131935	0.33943	0.608483	-0.206814	0.115911	0.233325
FBgn0004511	dy	4.30579	3.76947	65.1396	39.3014	4.01647	56.804	5.41151	7.82975	98.4073	3.30483	25.1369	18.6022	300.388	40.2188	119.354	226.589	136.097	269.703	77.0688	81.875	226.468	104.412	52.5154	136.362	-0.11376	0.352899	0.609667	-0.658278	0.0119425	0.0725952	-0.138597	0.555821	0.688446	0.0404584	0.0615485	0.312381	2.16434	0.000299856	0.0024693	0.128143	0.0644917	0.250485	0.0798705	0.184206	0.434153	0.130297	0.0530779	0.126763
FBgn0004512	Mdr49	1492.8	1625	1516.35	1928.24	1769.15	1869.12	2017.63	1853.77	2074.18	2049.86	2357.87	2414.08	2299.89	2008.94	2446.01	2051.12	2033.08	2231.69	3076.99	2117.3	2226.71	1526.37	1353.69	1441.97	-0.62731	1.24796e-09	2.34694e-08	-0.536159	1.9032e-11	5.28808e-10	-0.686723	0.00012771	0.000865369	-0.0820916	0.214243	0.541481	-0.644375	6.49016e-11	1.32723e-09	-0.33261	1.22793e-05	0.000223688	-0.437748	6.51792e-08	1.47667e-06	0.542499	4.20592e-13	5.88635e-12
FBgn0004513	Mdr65	1096.25	1147.8	1249.58	936.861	911.739	1024.47	1269.54	1237.1	1312.79	1165.5	1298.07	1238.08	1158.78	1053.73	1266.19	1275.73	1292.44	1287.27	800.996	737.765	853.001	952.542	820.855	1010.63	-0.292305	0.0115867	0.0605512	-0.446021	7.87465e-06	0.000113027	0.237308	0.084468	0.179863	-0.267884	0.00513173	0.0655247	-0.38886	0.000374601	0.00303119	-0.0253447	0.791843	0.902907	-0.422705	2.27015e-05	0.000337376	0.00299034	0.969434	0.983748
FBgn0004514	Oct-TyrR	200.648	216.742	236.702	188.008	181.744	174.397	198.059	200.216	230.366	164.138	171.935	214.956	207.724	194.197	209.3	188.305	191.114	203.747	109.974	143.28	177.119	193.416	158.352	211.164	-0.0913104	0.521662	0.749804	-0.0375354	0.76283	0.911183	0.338755	0.118301	0.230451	-0.10289	0.244713	0.573385	0.0172372	0.912315	0.959221	0.0405634	0.733792	0.872227	-0.1037	0.415931	0.675159	-0.075277	0.493161	0.659594
FBgn0004516	Gad1	6082.31	6098.19	6305.03	4729.96	5056.1	5210.84	5859.39	5832.49	5814.3	5287.24	5714.24	5488.15	5519.83	5305.79	5678.52	5373.63	5390.32	5682.01	2501.37	4067.63	4430.14	6178.33	4997.55	6040.57	0.0490394	0.595369	0.800346	0.0527136	0.549508	0.795603	0.600727	0.00461966	0.0193787	-0.0781756	0.291569	0.615834	0.0511957	0.592377	0.777096	0.186352	0.0416479	0.188989	-0.0192413	0.81626	0.924642	-0.149021	0.000360898	0.00168754
FBgn0004552	Akh	554.585	628.559	519.282	660.689	559.294	626.837	570.373	597.298	582.068	576.141	525.864	612.838	678.163	661.887	716.126	663.213	611.955	621.847	452.887	560.666	523.433	642.73	515.458	688.821	-0.133303	0.280271	0.532256	-0.0340235	0.761591	0.911028	0.269914	0.101943	0.206031	0.0615495	0.460274	0.743236	0.0831315	0.526178	0.729316	0.0104645	0.926545	0.968176	0.0619755	0.57837	0.793797	0.268926	0.00122479	0.00507611
FBgn0004554	Edg91	9.4506	10.3418	14.1879	9.32552	13.587	12.0302	15.4407	16.2163	16.0844	12.0894	5.83086	9.07315	6.70483	12.6107	21.7341	11.3546	13.7705	15.9363	9.20643	5.16089	5.96187	14.062	3.90439	6.84102	-0.0840121	0.412366	0.663574	-0.0860495	0.321366	0.615546	0.0749337	0.710569		-0.0200181	0.542461	0.792056	-0.0169938	0.88046	0.941705	-0.0455841	0.523913	0.746878	-0.117631	0.187297	0.438226	0.052739	0.700149	0.822993
FBgn0004556	Dbp73D	154.147	133.816	137.619	217.751	205.844	195.326	132.041	164.425	159.127	191.68	150.821	184.988	160.886	152.831	160.869	203.827	197.872	182.55	525.626	630.082	524.314	171.167	335.29	171.426	0.281372	0.130493	0.334515	0.0844467	0.528194	0.782104	-1.15183	4.01662e-05	0.000309369	0.187018	0.0445482	0.26155	0.1886	0.296548	0.533328	0.0530747	0.65763	0.828639	0.268407	0.0945562	0.29592	0.144031	0.239552	0.401831
FBgn0004567	slp2	96.4496	82.9283	102.755	71.1674	114.469	73.7456	91.9956	106.261	110.97	64.9949	79.4325	65.1076	65.1688	60.9028	50.1634	74.4951	73.3574	70.6645	58.884	61.4063	73.1396	84.7274	74.3294	112.206	0.383076	0.0572717	0.193864	0.158727	0.270373	0.563964	0.404859	0.0852639	0.18093	-0.0146471	0.83529	0.93578	0.224675	0.215303	0.440679	0.0279138	0.813859	0.913462	-0.0911051	0.494606	0.733545	-0.549287	0.00279376	0.0105068
FBgn0004569	aos	501.194	476.838	544.054	422.756	401.647	398.625	462.143	374.709	407.239	421.916	420.289	389.612	379.812	412.53	392.658	373.51	402.501	370.988	242.464	289.232	305.776	452.735	405.58	466.746	0.134158	0.227647	0.471636	0.171198	0.0983371	0.320589	0.660287	2.53462e-05	0.00020494	-0.14493	0.088692	0.365128	0.0878762	0.417663	0.644799	0.107957	0.261719	0.533546	0.0729362	0.505858	0.742905	-0.331749	0.000115994	0.000595481
FBgn0004573	5-HT7	254.515	236.843	264.996	187.121	209.423	215.822	272.099	232.406	220.99	210.519	243.73	235.711	202.639	163.512	201.34	207.324	174.374	220.024	56.3756	149.235	167.895	217.63	184.644	210.602	0.0786758	0.577122	0.788482	0.0155228	0.900365	0.964199	0.493418	0.0789428	0.170397	-0.209744	0.0377297	0.23995	-0.146194	0.2775	0.514157	0.0101033	0.929573	0.969376	-0.177696	0.160256	0.400536	-0.371878	0.00144766	0.00587706
FBgn0004574	Rop	2983.28	2870.58	2791.59	2576.66	2582.94	2768.45	2883.66	3042.48	2954.64	2851.24	3133.65	2877.98	3145.74	3278.39	3040.41	3179.92	2900.75	3041.6	3000.83	2881.79	2788.39	3135	2668.53	3319.12	-0.0548505	0.560821	0.779041	-0.00512861	0.953732	0.985164	0.104632	0.404165	0.554729	0.057427	0.442544	0.731808	0.032185	0.746036	0.875971	0.189847	0.0390076	0.179666	0.0361459	0.676133	0.854782	0.142764	0.00340455	0.012558
FBgn0004575	Syn	4427.21	4349.97	4346.01	3356.55	3734.32	3873.64	4236.13	4309.72	4248.26	3521.84	3834.88	3625.36	4151.46	3754.14	3783.01	3723.72	4080.02	4202.18	1396.76	2951.06	3314.19	4575.28	3336.74	4232.67	0.0405543	0.72209	0.87413	0.00838099	0.938842	0.978222	0.547781	0.0326344	0.0886272	-0.0717376	0.37754	0.687163	0.12059	0.300296	0.537328	0.126133	0.242717	0.512578	-0.0586299	0.555752	0.777798	-0.148696	0.00289723	0.0108487
FBgn0004577	Pxd	16.9074	11.6853	11.3765	2.19521	70.5559	6.17867	1.11838	4.62327	7.47361	11.3833	7.27292	10.679	4.20881	1.18741	3.08692	3.69289	7.97921	4.86799	7.15844	4.59804	8.19514	3.05462	3.33943	1.61036	-0.00547973	0.939397		-0.070034	0.29485		-0.289239	0.179016		-0.120893	0.00307146	0.0443368	-0.336057	0.0329181	0.125012	-0.087205	0.0154535	0.0977058	-0.0332205	0.53845		-1.10748	0.010826	0.0339419
FBgn0004580	Cbp53E	4915.77	4806.74	5029.94	3912.3	3946.68	4096.96	4537.21	4488.66	4499.55	4004.53	4230.46	3830.34	3889.66	4061.47	3813.99	4076.52	3878.12	4089.73	1687.01	3195.51	3464.48	4581.72	3459.02	4649.58	0.0877022	0.438319	0.685257	0.0561419	0.594973	0.824841	0.52229	0.029172	0.0821532	-0.150454	0.0896056	0.366323	0.0576479	0.622237	0.796782	0.0789302	0.443167	0.691151	-0.0733034	0.471762	0.71487	-0.307515	1.5309e-12	2.04785e-11
FBgn0004581	bgcn	1.72232	8.4813	6.42222	4.24881	5.02055	0.996539	1.08231	2.23706	9.42202	12.118	7.03828	9.30115	10.1829	4.59645	8.64888	4.13864	5.7913	3.53321	2.59777	5.33968	11.4557	0.855836	8.0793	5.45439	-0.0546816	0.519254		0.00480998	0.937706		-0.0547583	0.73772		-0.0036409	0.864485	0.947129	-0.104149	0.32064	0.55736	0.0184074	0.689304		0.00636349	0.896297		0.0600841	0.577481	0.731427
FBgn0004583	ex	989.83	1069.59	982.871	955.623	932.637	956.093	956.31	968.805	907.66	827.888	1023.64	984.468	903.779	768.803	914.767	956.733	1081.7	1021.65	384.723	827.51	842.087	1128.4	943.773	1011.27	0.21723	0.0507463	0.17827	0.00353557	0.97112	0.99099	0.485163	0.0485769	0.119735	0.0138825	0.850535	0.941086	0.0989746	0.391463	0.621598	0.113187	0.191115	0.454804	0.109324	0.218929	0.477674	-0.212491	0.00553349	0.0190416
FBgn0004584	Rrp1	87.6214	109.691	97.3467	126.121	92.2125	81.6129	91.4026	96.8583	88.6858	155.862	95.8495	106.813	83.5055	64.5719	67.2246	72.2512	132.343	73.2717	208.656	139.957	129.983	86.968	380.124	87.5724	0.447454	0.031358	0.126726	0.155244	0.133269	0.386315	0.0856796	0.713217	0.81327	0.0595733	0.143047	0.452097	0.1463	0.326655	0.562772	0.127934	0.157153	0.411233	0.172449	0.10688	0.318412	-0.339277	0.0402722	0.101296
FBgn0004587	B52	5625.61	5787.95	5637.93	5290.73	5122.4	5271.9	4889.16	5310.06	5105.3	5263.71	4953.13	5505.18	5613.4	5389.9	5514.89	5152.3	4987.25	4958.96	5211.29	6688.69	6054.79	5949.38	6465.88	5733.02	0.12282	0.0631413	0.207456	0.248387	6.6115e-05	0.000791052	0.0496422	0.668422	0.779837	0.0793968	0.145332	0.454047	0.191681	0.00797665	0.0414729	0.2138	0.000338951	0.00435752	0.235801	0.000521366	0.00544261	-0.0316455	0.407963	0.582406
FBgn0004595	pros	4490.5	4220.07	4269.74	3187.81	3569.57	3607.57	3930.97	4010.58	3930.27	3531.76	3641.67	3475.49	3509.58	3416.23	3553.82	3186.48	3613.51	3664.48	790.295	2799.96	3115.65	4121.26	3170.82	4253.26	0.115203	0.298725	0.554518	0.109033	0.32124	0.615546	0.52703	0.0709968	0.157747	-0.112932	0.182075	0.502902	0.0968358	0.395562	0.625604	0.134151	0.210339	0.476841	-0.0309936	0.756638	0.89704	-0.292512	1.4994e-11	1.8579e-10
FBgn0004597	CycC	164.481	170.568	174.317	199.694	169.696	175.395	175.333	145.41	149.705	141.006	185.007	159.152	172.086	210.287	166.058	144.852	166.985	156.64	270.174	294.572	256.429	166.032	243.994	159.738	0.0274034	0.861627	0.942426	0.159437	0.264584	0.559116	-0.421878	0.0320851	0.0876095	0.054457	0.488681	0.759964	0.145012	0.38847	0.619295	0.0400913	0.746303	0.878563	0.152857	0.275239	0.543759	0.109378	0.360777	0.53775
FBgn0004598	Fur2	1821.81	1819.23	1680.18	1869.39	1861.78	1884.51	2023.57	1953.79	2038.54	2622.69	2596.64	2625.1	2744.73	2391.25	2641.76	2368.48	2602.35	2314.63	2554.9	1922.88	2044.36	1704.22	3056.63	1787.44	-0.174753	0.270377	0.522031	-0.092812	0.488694	0.753532	0.0276823	0.894141	0.936746	0.111911	0.198124	0.520515	-0.192806	0.236417	0.466113	0.132442	0.309435	0.581147	0.0717087	0.586921	0.799198	0.551884	1.12827e-17	2.12754e-16
FBgn0004606	zfh1	811.924	788.102	749.578	852.362	822.749	726.27	816.771	755.599	780.664	811.556	873.914	847.815	811.022	737.911	823.189	778.753	854.17	930.77	338.811	816.03	852.753	854.619	961.009	734.276	0.0821467	0.485713	0.71974	-0.0106063	0.920978	0.972849	0.257063	0.283756	0.432884	0.0744015	0.362319	0.673966	0.00124776	0.989947	0.99548	0.0760172	0.478105	0.714608	0.0947876	0.377196	0.641908	0.0227634	0.735749	0.846913
FBgn0004607	zfh2	1246.44	1176.21	1216.56	857.282	996.594	1032.28	1111.19	1106.48	1136.38	956.301	962.941	926.713	1024.71	864.166	926.165	827.41	943.424	1015.2	314.425	788.181	807.358	1171.16	929.501	1108.09	0.155442	0.181814	0.414602	0.160653	0.154894	0.419602	0.594227	0.030702	0.0851492	-0.130214	0.110085	0.400748	0.149207	0.168045	0.379095	0.130884	0.22385	0.49234	-0.0520167	0.584722	0.798281	-0.343772	1.2208e-06	8.6884e-06
FBgn0004611	Plc21C	3369.91	3305.48	3323.65	3016.2	3309.96	3163.47	3594.71	3514.63	3741.51	3876.16	3899.31	3779.14	3815.31	3341.65	3781.62	3881.12	3774.33	3854.83	2656.12	3658.18	3584.92	3358.44	3020.05	3176.05	-0.190147	0.0188638	0.0883104	-0.26537	9.49212e-06	0.000133186	-0.0109895	0.94192	0.965881	-0.057985	0.273765	0.598587	-0.272837	1.8167e-05	0.00018908	0.0213092	0.746585	0.878563	-0.172552	0.00474535	0.0349097	0.138169	0.0145148	0.0433224
FBgn0004618	gl	428.552	425.332	470.688	323.905	347.051	355.984	387.955	430.806	437.724	280.298	357.071	358.34	402.03	398.438	378.17	349.508	385.095	364.495	205.314	287.162	310.285	429.881	348.341	439.489	0.031076	0.803117	0.915914	0.109121	0.346141	0.641913	0.5635	0.00566396	0.0228649	-0.069821	0.397977	0.702838	0.229156	0.119111	0.304074	0.203452	0.0830415	0.291056	-0.0321905	0.772807	0.903621	-0.140644	0.0946738	0.199732
FBgn0004619	GluRIA	351.352	360.927	359.644	284.67	298.223	311.924	350.666	326.612	314.066	293.028	335.829	346.207	341.118	322.9	351.144	325.916	308.873	362.744	195.703	241.175	274.053	347.468	252.882	378.696	-0.0413715	0.772634	0.899943	-0.0198657	0.875456	0.954359	0.41756	0.0476304	0.117822	-0.0557887	0.496527	0.76449	-2.51789e-05	0.998418	0.998848	0.0881955	0.47503	0.711924	-0.00965296	0.937251	0.978257	-0.0633325	0.464036	0.635046
FBgn0004620	GluRIIA	167.065	168.684	188.079	199.694	190.782	180.378	150.44	154.358	145.517	165.241	196.068	157.085	135.429	151.682	166.058	150.025	164.089	171.95	158.467	122.813	136.586	170.311	151.891	172.205	0.0927834	0.515942	0.744819	0.0137049	0.910585	0.967947	0.237695	0.187428	0.322346	-0.0423996	0.603652	0.827345	-0.0576828	0.685734	0.84051	-0.141948	0.223202	0.491728	0.0986756	0.416341	0.67554	-0.17904	0.145918	0.277723
FBgn0004622	TkR99D	279.859	293.19	267.911	231.49	230.878	253.543	231.622	244.886	251.177	183.914	219.134	222.126	217.93	214.819	233.636	270.123	228.883	277.863	129.852	150.356	199.972	314.108	230.285	292.959	0.254467	0.0894896	0.262716	0.0684934	0.591508	0.822369	0.7414	0.00131245	0.00676437	-0.00277847	0.970983	0.989281	0.334683	0.039105	0.141797	0.165759	0.187153	0.449299	0.144493	0.256593	0.522797	-0.303899	0.0031601	0.011735
FBgn0004623	Gbeta76C	8770.03	8305.08	8514.02	6801.27	7289.9	7781.15	8750.41	9140.67	8570.85	6470.85	8403.76	7658.93	8596.17	10462.6	9145.31	8812.15	8486.3	8336.05	7048.76	6400.49	6747.35	9024.76	6827.8	9673.11	-0.125941	0.312422	0.569287	-0.00974412	0.928057	0.974453	0.341392	0.0311238	0.0858547	-0.00170069	0.980954	0.992393	0.143926	0.284654	0.5212	0.187628	0.099444	0.319377	-0.0392631	0.709153	0.869337	0.147876	0.0303662	0.0802825
FBgn0004629	Cys	2892.63	3177.66	3205.6	4615.26	4908.13	4964.87	5254.57	5411.47	5017.72	6929.12	6270.14	6126.32	6015.9	7065.87	6469.35	5047.04	5011.47	4955.93	4083.78	3811.64	4083.48	2505.88	2148.28	2717.1	-1.39674	5.11295e-34	3.64016e-32	-1.01474	2.59077e-24	1.44326e-22	-0.632812	1.51094e-06	1.53563e-05	-0.278808	0.00272721	0.0407267	-1.3797	5.0408e-35	4.69238e-33	-0.939677	1.2798e-19	9.94828e-18	-1.06863	1.46065e-26	1.45776e-24	1.08151	2.33843e-54	1.33533e-52
FBgn0004635	rho	602.081	570.356	649.104	566.402	495.614	612.516	604.226	573.098	528.74	502.35	487.89	536.721	533.41	459.259	519.851	492.332	475.412	518.633	318.075	356.386	382.53	529.592	398.779	503.318	-0.0680748	0.599193	0.803375	-0.0452543	0.694729	0.877661	0.429745	0.0115704	0.0403338	-0.247623	0.0211906	0.168918	-0.0819967	0.526869	0.729926	-0.152613	0.203767	0.469934	-0.196854	0.103018	0.311883	-0.242505	0.00402025	0.0144607
FBgn0004636	Rap1	2433.32	2494.09	2595.55	2897.38	3140.21	2897.66	2699.87	2666.83	2879.99	2979.51	2748.93	2887.9	2870.33	2780.78	2757.45	2351.41	2491.93	2496.33	2121.71	2505.88	2502.36	2548.24	2880.07	2421	-0.0991176	0.237803	0.48319	0.0815874	0.312788	0.608029	0.166093	0.136509	0.255984	0.0478553	0.48116	0.756996	-0.132716	0.114271	0.295676	-0.155725	0.0547793	0.225577	-0.0616134	0.4578	0.704162	0.171628	0.000261582	0.00125663
FBgn0004638	drk	1967.2	1977.36	1902.54	1937.98	2052.94	1882.05	1978.49	1932.83	2044.46	2309.81	1971.44	2305.91	1925.21	1942.49	2253.8	2083.58	2191.82	2143.38	2676.16	3469.97	3367.55	2131.6	2156.74	2082.2	0.049445	0.550736	0.771294	-0.0169942	0.746499	0.903555	-0.515706	3.60867e-05	0.000281084	0.114839	0.0133192	0.125962	-0.0513835	0.538325	0.738653	0.124187	0.0327362	0.161817	0.0953602	0.0764391	0.261623	0.0715298	0.261692	0.428369
FBgn0004643	Zw10	316.906	265.747	275.238	316.536	271.112	304.948	272.74	268.449	255.44	290.825	297.621	262.497	293.26	299.917	278.493	307.292	300.186	268.525	571.521	465.442	440.6	310.667	664.925	308.567	0.31083	0.105141	0.291767	0.253772	0.112148	0.347852	-0.113697	0.616395	0.737364	0.131456	0.0904136	0.367738	0.351771	0.0860364	0.247521	0.226723	0.116628	0.352399	0.369543	0.0443103	0.18275	0.0355523	0.721663	0.836467
FBgn0004644	hh	17.2231	17.905	17.4317	32.9282	16.0659	24.914	25.9752	23.4892	26.1721	26.4386	30.1643	29.9702	34.6209	26.4295	36.3252	24.8317	17.3741	23.5548	35.5036	19.5788	21.1488	26.5308	15.3506	27.2723	-0.164454	0.298378	0.554267	0.0159694	0.887349	0.959206	-0.0441821	0.848924	0.909268	0.0428429	0.401684	0.706006	-0.121388	0.465946	0.684392	-0.0140839	0.878852	0.945143	-0.0303576	0.783033	0.909245	0.582811	0.021149	0.0595141
FBgn0004646	ogre	2340.03	2313.92	2318.93	2144.8	2370.05	2322.87	2263.18	2370.71	2251.55	2730.77	2761.88	2571.39	2792.19	2893.74	2630.71	2118.85	2301.06	2282.77	1906.4	2511.46	2793.33	2233.01	2061.17	2196.3	-0.354493	6.62915e-07	9.24707e-06	-0.0493936	0.455679	0.73106	-0.099217	0.512848	0.653063	-0.0933457	0.0706178	0.329848	-0.310575	3.61469e-06	4.24854e-05	-0.0566958	0.400535	0.65865	-0.078336	0.182691	0.431813	0.265966	6.80709e-08	5.77482e-07
FBgn0004647	N	494.304	498.512	497.263	484.363	426.75	448.453	494.612	487.681	484.708	587.157	541.951	540.496	546.807	471.135	563.906	472.837	561.763	521.739	727.391	402.255	426.501	495.527	555.855	476.097	-0.0466704	0.685892	0.85388	-0.0279715	0.791658	0.922901	0.00287193	0.984013	0.990831	0.0249918	0.735619	0.892676	-0.121403	0.238219	0.46851	0.151453	0.129752	0.371109	0.0513244	0.593698	0.803606	0.0890768	0.276303	0.444213
FBgn0004648	svr	4748.99	4669.08	4762.71	4249.7	4686.74	4566.73	5101.92	4784.55	4947.58	4615.97	4988.32	5103.19	5203.12	4885.24	5156.05	4996.48	5396.35	5411.67	4259.81	4448.15	4425.6	5087.03	4498.43	5025.87	-0.0649456	0.361003	0.617368	-0.111006	0.11911	0.360822	0.184939	0.0528688	0.126887	0.0370079	0.522759	0.782764	-0.0152151	0.844738	0.92503	0.116504	0.108285	0.337248	-0.0182312	0.779749	0.907612	0.115765	0.00489019	0.0171051
FBgn0004649	yl	19.8181	7.54332	33.0478	648.319	3.01411	1.99428	53.0636	6.71512	8.37996	917.453	34.206	416.485	65.9927	10.348	36.3464	7.24679	1024.91	1.17843	5561.05	7.12371	3.52685	11.9886	3895.41	15.5933	0.070217			0.0181615			-0.0126901			0.0190761			0.0363384	0.476427	0.691619	0.0196514			0.0457904			0.207402	0.171041	0.313221
FBgn0004650	fs(1)N	7.75042	7.53894	9.1746	109.407	1.00412	2.98969	23.8106	4.47414	2.09377	188.375	11.0602	73.3752	15.2739	1.14911	3.45955	8.27723	207.524	3.53322	671.105	7.11957	5.2872	7.70249	639.071	6.23368	0.0787428			0.0227644			-0.00132441			3.58268			0.0381464	0.506024	0.714401	0.0255906			0.0517604			-0.0247932	0.805317	0.889719
FBgn0004652	fru	1507.95	1549.03	1466.6	1398.89	1462.5	1340.04	1441.33	1392.69	1355.41	1307.55	1528.94	1377.53	1354.05	1370.9	1465.1	1356	1382.11	1494.26	798.518	1132.03	1235.62	1652.7	1214.24	1666.22	0.0879088	0.475091	0.71306	0.072688	0.536273	0.786687	0.481029	0.0171081	0.0548024	0.00178445	0.982047	0.993016	0.0816368	0.532271	0.734089	0.0917493	0.409848	0.666194	0.0894652	0.42395	0.680309	-0.0988743	0.0739291	0.165554
FBgn0004654	Pgd	1505.4	1665.34	1634.93	1811.83	1738.29	1803.34	1761.27	2020.51	1759.09	2976.14	2645.05	2672.67	2869.64	3013.16	2488.71	2691.12	2565.77	2526.74	2418.35	1343.58	1559.11	1489.75	1464.57	1540.46	-0.888753	2.18196e-20	8.39403e-19	-0.79102	1.90604e-39	1.80241e-37	-0.16501	0.40626	0.556579	-0.0816565	0.17848	0.498633	-0.87901	6.03382e-30	4.3881e-28	-0.228519	6.62425e-05	0.00101183	-0.279503	0.000487797	0.00518094	0.805918	8.15945e-26	2.21974e-24
FBgn0004655	wapl	818.986	955.808	917.782	937.644	878.753	850.715	963.599	886.938	946.631	989.146	966.407	986.499	910.447	901.008	1082.86	1020.62	1079.09	1056.02	903.472	920.961	946.145	948.133	1597.01	899.707	0.161379	0.318074	0.573297	0.0684731	0.613765	0.835252	0.281475	0.160023	0.287531	0.133049	0.142388	0.45111	0.152148	0.351218	0.586195	0.229835	0.110661	0.342112	0.179904	0.206708	0.46364	0.104804	0.213488	0.368916
FBgn0004656	fs(1)h	2909.49	2965.14	2892.41	3145.37	3261.47	3062.92	3152.72	2958.65	3093.44	3174.79	3096.16	3353.43	3397.48	2821.2	3414.66	3066.73	3291.57	3322.03	2175.12	3253.23	3317.55	3113.21	3813.83	3027.39	0.0349548	0.759517	0.893396	0.028767	0.7619	0.911028	0.191728	0.268897	0.416977	0.139549	0.0840969	0.358032	0.0375784	0.707753	0.852263	0.0712573	0.430134	0.6815	0.0989176	0.298182	0.567865	0.141957	0.0435162	0.107974
FBgn0004657	mys	3209.32	3174.59	3271.61	3562.16	3539	3360.18	3011.14	3059.92	3282.11	3104.97	3172.62	3396.78	3222.24	2798.4	3159.36	3102.5	3008.54	3159.95	1993.21	3070	2942.69	3052.72	2927.6	3099.35	-0.0212909	0.779951	0.903486	-0.0346815	0.498416	0.760808	0.193054	0.245212	0.389526	-0.0819274	0.0694494	0.327799	-0.0947273	0.138272	0.333279	-0.183009	0.000652296	0.00760052	-0.0382514	0.511064	0.746855	-0.0582043	0.31664	0.489058
FBgn0004666	sim	23.1969	36.5536	27.6792	38.531	22.7202	25.7705	26.8216	39.203	28.7584	48.6653	24.7635	39.1879	33.7595	20.9866	24.0584	19.6017	46.8006	24.1108	32.0797	23.9724	15.8597	33.197	99.8142	40.5961	0.345094	0.0599018	0.20005	0.156177	0.142553	0.40275	0.743172	0.0332162	0.0899419	0.0803396	0.081963	0.353719	0.165692	0.29251	0.529756	0.182369	0.0843763	0.292304	0.175185	0.126024	0.34929	-0.0489357	0.765365	0.865487
FBgn0004687	Mlc-c	2319.37	2340.16	2189.1	2208.07	2235.3	2171.61	2299.23	2388.31	2319.57	2281.26	2326.6	2412.03	2290.44	2603.71	2339.36	2187.49	2353.52	2271.02	2591.09	2312.27	2361.37	2449.17	2455.64	2399.97	0.00605135	0.934861	0.974878	0.0900967	0.0982412	0.32045	0.0429762	0.632363	0.750129	0.0848402	0.0807286	0.351117	0.0491433	0.351997	0.586796	0.15195	0.000946498	0.0104492	0.0605527	0.208726	0.466613	0.0900179	0.137518	0.265264
FBgn0004698	Xpc	1506.41	1405.69	1510.73	1220.61	1307.82	1326.43	1280.72	1208.66	1456.04	1261.73	1251.23	1062.52	955.652	934.942	1095.44	1092.8	1206.66	1187.99	1537.2	1623.17	1572.31	1356.89	1574.57	1428.58	0.515993	1.19942e-06	1.61752e-05	0.291499	0.000947079	0.00864354	-0.0785672	0.36991	0.522129	-0.0154948	0.816548	0.928947	0.258036	0.0118958	0.0575083	0.173225	0.0321892	0.160156	0.125863	0.193864	0.446284	-0.552563	1.11147e-15	1.85081e-14
FBgn0004777	Ccp84Ag	8.61157	8.4813	7.33968	4.2488	4.01647	8.96906	11.9053	5.59268	7.3282	7.71126	8.0438	5.16727	6.10958	5.74554	6.91909	1.03465	3.86092	7.06645	0.865942	6.22962	9.6932	3.42333	2.42379	5.45447	-0.0732282	0.445368		-0.0034626	0.950317		-0.0714408	0.661261		-0.0446621	0.166358	0.482425	-0.115115	0.319294	0.555934	-0.0369481	0.533483		-0.0920467	0.20644	0.46362	-0.0602228	0.623523	0.766862
FBgn0004784	inaC	9340.11	8800.76	8836.05	6858.63	8019.89	7948.58	9997.22	10014.2	9001.12	7087.75	8785.84	7769.51	8254.04	9337.66	8695.57	8431.4	8341.51	7940.33	5833.85	5686.75	6389.58	8824.49	6322.04	9152.59	-0.0993257	0.422723	0.672773	-0.0229962	0.835976	0.941336	0.433977	0.0100024	0.0358109	-0.086509	0.305973	0.629311	0.0275994	0.838081	0.921557	0.0747881	0.509062	0.737377	-0.203239	0.0848427	0.278329	-0.0232563	0.665006	0.799143
FBgn0004795	retn	752.737	711.187	835.993	670.752	680.105	670.622	725.797	709.31	726.695	728.029	776.592	774.362	654.411	697.474	760.666	706.011	715.516	692.221	635.791	500.741	559.759	743.434	1401.49	754.678	0.29849	0.0975183	0.279162	0.267664	0.0943045	0.312672	0.68024	0.00583557	0.0233209	0.0945867	0.219395	0.547223	0.218955	0.2038	0.426533	0.325715	0.0472055	0.205438	0.244816	0.113752	0.33034	-0.109029	0.17973	0.324991
FBgn0004797	mdy	1247.47	1156.47	1271.54	1794.96	1820.56	1793.47	1623.27	1466.43	1713.31	2168.75	1950.25	1961.18	1974.89	1947.86	1698.2	1800.44	1838.79	1643.34	2618.68	2859.17	2716.82	912.611	810.9	935.886	-1.06985	2.23962e-23	1.01468e-21	-0.979786	3.8016e-24	2.0868e-22	-1.57051	9.93512e-45	8.3766e-43	-0.433922	9.54579e-07	4.68385e-05	-1.18483	1.2485e-33	1.0923e-31	-0.997423	7.54757e-33	1.12707e-30	-0.828189	6.47103e-16	3.42078e-14	0.620004	1.72128e-18	3.36094e-17
FBgn0004811	fs(2)ltoPP43	246.794	236.261	282.469	313.031	323.19	313.782	286.592	305.823	324.86	345.187	292.096	335.409	346.999	348.579	347.485	346.78	343.977	322.523	627.53	596.649	606.286	303.556	460.892	313.323	0.0276073	0.853195	0.938577	0.0502926	0.700986	0.880026	-0.668194	0.000354167	0.00216359	0.279295	0.027084	0.196129	0.0996378	0.524392	0.728102	0.11731	0.355449	0.621378	0.145102	0.286558	0.555296	0.43631	1.41472e-05	8.53345e-05
FBgn0004828	His3.3B	10165.5	9871.46	10129.9	9530.79	9221.73	9466.67	9832.58	10228.4	10151.1	10248.9	10195.6	9997.58	10233.5	10653.6	9638.33	9443.89	10009	9890.86	7922.24	8555.4	8858.47	10088.5	9974.03	10230.7	-0.018233	0.743301	0.883038	0.0385485	0.361946	0.654231	0.289076	0.000133421	0.000898561	0.00557574	0.854497	0.942465	-0.013488	0.708292	0.852384	0.114019	0.00107453	0.0116252	0.00635955	0.855511	0.942611	0.0308781	0.507392	0.67036
FBgn0004832	Xpac	92.1438	101.776	111.93	107.282	100.412	111.615	91.9956	88.3643	107.829	102.45	98.5366	122.981	114.045	102.271	114.165	99.3268	89.7663	89.5083	128.159	121.923	106.625	104.412	117.958	118.44	0.0273268	0.853901	0.93894	0.193429	0.165192	0.434199	-0.0238196	0.890938	0.934779	0.0656693	0.428427	0.723862	0.0475433	0.757578	0.881458	0.067813	0.575576	0.779407	0.153188	0.261527	0.528302	0.0981642	0.478403	0.647985
FBgn0004837	Su(H)	257.898	286.891	270.21	214.88	247.592	241.131	240.411	263.989	228.392	230.886	295.258	249.034	277.684	252.972	238.431	237.727	258.446	224.402	213.521	264.755	277.008	248.665	368.55	242.937	0.100479	0.516126	0.744874	0.150699	0.279839	0.575029	0.178637	0.359304	0.511406	0.0270893	0.722489	0.888972	0.0958441	0.552067	0.74948	0.180589	0.183394	0.444029	0.138566	0.311406	0.582476	-0.0539071	0.591347	0.740881
FBgn0004838	Hrb27C	10623.1	10257.9	10399.5	13399.6	13248.9	12497.6	11620.2	11488.2	11471.6	14155.7	12481.3	12587.1	12296.5	11412	12043.3	11575.7	13560.4	12471	13039.8	15190.7	15428.6	11033.6	16416.7	10377.6	0.0579192	0.673421	0.84626	0.00081159	0.993584	0.998533	-0.148156	0.384023	0.53494	0.145453	0.115133	0.407679	-0.0462241	0.735977	0.869424	-0.024579	0.83494	0.924462	0.0927965	0.446575	0.696371	0.200791	1.03444e-06	7.45411e-06
FBgn0004839	otk	129.479	95.4044	92.6562	73.4653	64.9368	119.689	68.9131	106.512	93.3934	88.836	93.7306	98.4106	84.7159	62.1988	86.6934	96.0795	82.2387	94.4424	53.8155	47.0116	55.647	71.2023	85.8432	73.4191	-0.0114886	0.940026	0.976899	-0.14739	0.290105	0.584941	0.492835	0.0263099	0.0758926	-0.183376	0.0695679	0.327799	-0.210654	0.202805	0.425044	-0.0523001	0.656063	0.828263	-0.102817	0.443668	0.694852	-0.339287	0.0475693	0.11621
FBgn0004841	TkR86C	73.4377	74.9577	61.0403	47.7742	57.3033	51.0847	57.6055	68.2023	72.3812	59.419	72.0657	61.5603	62.4363	48.3826	62.4583	73.6305	71.7287	58.7424	19.2075	37.4096	33.9158	48.2102	42.381	61.1016	-0.0926846	0.564216	0.781167	-0.219684	0.151471	0.415308	0.521614	0.0673325	0.151742	-0.136273	0.110515	0.401055	-0.206381	0.252223	0.485305	-0.00935689	0.930777	0.970008	-0.177634	0.216025	0.473659	-0.185433	0.258027	0.424066
FBgn0004842	RYa-R	18.6453	15.4952	24.604	40.529	23.6325	54.1979	37.9047	79.3608	33.8636	59.5548	44.1767	31.0988	11.1624	12.5548	16.2274	12.3319	10.4424	15.2072	18.922	12.9616	19.5223	11.0506	20.0617	16.8241	0.0596238	0.65005	0.833332	0.0612071	0.554729	0.798031	-0.026793	0.907013	0.944737	-0.0263643	0.569574	0.80585	-1.12254	0.0025575	0.0161295	-0.524458	0.0157249	0.0988909	-1.14789	0.00328608	0.0258269	-0.18938	0.261417	0.428068
FBgn0004852	Ac76E	2258.92	2290.82	2281.25	2456.67	2380.72	2351.31	2438.19	2408.15	2657.99	2723.78	2948.45	2693.26	2900.76	2844.56	2913.17	2758.06	2813.41	2700.28	1948.69	2658.97	2805.07	2224.36	1789.94	2126.47	-0.479261	1.06474e-06	1.44299e-05	-0.407455	2.27858e-05	0.000299193	-0.20069	0.226214	0.368352	-0.116848	0.129078	0.431976	-0.426755	4.25573e-05	0.000420728	-0.186726	0.0400624	0.183853	-0.257825	0.00718333	0.0487179	0.351444	9.2577e-17	1.64572e-15
FBgn0004854	B-H2	51.6935	63.1679	54.1553	46.7585	54.2476	53.8394	48.7262	76.5915	64.9371	65.0251	66.3922	58.9343	65.1991	57.4821	51.9173	49.6865	52.1466	41.2401	44.1835	46.2987	37.0276	62.5048	38.6805	60.027	-0.0574616	0.715578	0.87009	0.0600775	0.644414	0.850964	0.2458	0.308732	0.459463	-0.0131422	0.835976	0.936026	-0.129083	0.455929	0.677254	0.0249545	0.832665	0.923244	-0.0814992	0.517394	0.751907	0.0494665	0.758472	0.860567
FBgn0004855	RpII15	228.633	245.664	205.552	228.797	246.469	252.086	274.97	203.867	212.268	241.875	226.399	217.649	224.957	243.297	259.658	221.72	244.369	219.86	305.132	342.108	332.669	247.366	307.001	259.939	0.125118	0.355999	0.613321	0.184974	0.137308	0.393563	-0.210266	0.134849	0.254026	0.152794	0.110044	0.400748	0.201887	0.133682	0.327479	0.130377	0.256859	0.52781	0.159638	0.233077	0.496455	0.0912901	0.395927	0.571754
FBgn0004856	Bx42	584.466	618.296	571.809	588.946	577.362	545.39	532.303	608.697	587.979	576.863	610.147	570.885	647.181	647.752	577.229	674.597	648.162	632.451	1102.52	785.846	705.739	633.577	874.357	660.86	0.162369	0.230915	0.474555	0.107167	0.37172	0.661862	-0.181826	0.34754	0.499786	0.182311	0.069182	0.327799	0.250744	0.065772	0.206632	0.282062	0.0274456	0.144546	0.256918	0.0518995	0.202167	0.093357	0.212902	0.368147
FBgn0004858	elB	690.676	741.584	668.76	668.158	608.43	600.14	631.988	585.018	544.192	597.056	625.393	619.961	605.955	559.665	548.429	603.198	604.278	577.056	434.741	637.225	646.935	661.554	562.29	630.268	0.0907922	0.39219	0.64477	0.0412144	0.659748	0.85839	0.126378	0.473389	0.618767	-0.134706	0.0967741	0.379747	0.00209683	0.98417	0.99253	-0.00281109	0.975165	0.989198	0.0633491	0.526071	0.758541	-0.263243	0.000531198	0.00239683
FBgn0004859	ci	1365.78	1298.1	1313.45	1282.2	1333.65	1298.48	1233.06	1208.75	1330.4	1237.15	1145.01	1188.49	1245.47	1001.67	1194.78	1083.26	1081.81	1176.55	409.696	1064.41	917.148	1226.39	1400.63	1195.51	0.127646	0.263216	0.513286	0.168525	0.057981	0.230042	0.543177	0.0381277	0.0994852	-0.0440442	0.524354	0.782984	0.0848249	0.342485	0.577654	-0.018255	0.818189	0.915742	0.0188695	0.831028	0.931282	-0.18649	0.0157761	0.0464121
FBgn0004860	ph-d	529.215	477.037	525.733	460.272	468.648	443.935	435.015	437.117	496.021	373.613	474.377	427.933	497.931	403.693	486.855	463	488.606	482.905	336.656	347.784	401.464	486.953	530.045	487.539	0.0929453	0.427604	0.676845	0.054553	0.53784	0.787729	0.482318	0.000137844	0.000926648	-0.0181541	0.796207	0.920308	0.201864	0.0925705	0.258371	0.127437	0.142318	0.391082	0.117433	0.235857	0.500002	-0.120893	0.18361	0.33023
FBgn0004861	ph-p	708.75	689.89	742.943	761.721	683.865	724.652	721.175	682.635	725.749	702.538	794.025	703.847	691.85	682.426	645.744	729.212	747.414	803.783	619.506	669.399	723.731	784.021	684.455	729.752	0.101423	0.287306	0.540963	-0.0513804	0.5595	0.801024	0.154762	0.204135	0.342602	0.0279138	0.693859	0.87403	-0.00754326	0.93802	0.969639	0.0273301	0.751979	0.881998	0.0418823	0.623796	0.824126	-0.0634951	0.354302	0.531332
FBgn0004862	bap	23.2513	30.1557	36.6984	29.7416	32.1318	36.8728	23.8106	26.8449	26.1721	35.2515	37.2026	43.4051	26.4748	32.175	31.1359	30.005	24.1307	42.3987	18.1848	11.5693	16.7428	23.9633	21.0061	35.0644	-0.0547827	0.712653	0.868074	-0.0674453	0.562639	0.803067	0.452355	0.112232	0.221318	-0.0200697	0.701503	0.878232	-0.247384	0.189366	0.406994	-0.077585	0.484975	0.72041	0.0166115	0.885769	0.956771	0.00230512	0.990276	0.994879
FBgn0004863	C15	31.0017	16.9626	27.5238	21.244	24.0988	23.9175	20.5637	24.6078	25.1253	37.4547	25.1369	39.2713	26.4748	29.8768	36.3252	20.6931	28.9569	30.6213	19.9167	20.4688	19.3864	17.1167	28.2775	25.7139	-0.12579	0.415291	0.666558	-0.0449706	0.696336	0.878067	0.152573	0.530851	0.669092	-0.00883157	0.855323	0.942831	-0.207452	0.246016	0.477635	0.0129247	0.903392	0.957471	0.00559456	0.961906	0.986704	0.127003	0.457758	0.629443
FBgn0004864	hop	798.293	794.415	806.447	793.464	751.08	803.229	772.763	731.522	730.726	735.875	852.643	763.723	739.259	673.378	742.072	728.397	751.914	749.043	720.463	803.621	829.209	777.952	1187.65	775.313	0.260106	0.0950332	0.273835	0.203672	0.142259	0.402242	0.215917	0.224348	0.366286	0.0830119	0.326174	0.64626	0.160544	0.294212	0.530933	0.147914	0.232224	0.499907	0.204148	0.139896	0.369513	-0.13815	0.0379326	0.0966966
FBgn0004865	Eip78C	496.912	507.904	489.198	359.823	410.128	409.412	445.213	460.152	431.274	443.648	425.848	441.949	501.429	438.058	382.645	341.44	479.39	553.912	144.109	365.508	382.89	467.979	356.369	464.526	-0.0355894	0.796174	0.912338	-0.0557277	0.673105	0.866444	0.376024	0.146647	0.270088	-0.129236	0.153026	0.463643	-0.0250274	0.846574	0.925477	0.0996846	0.391008	0.649805	-0.0366618	0.747138	0.890751	-0.137836	0.134726	0.261084
FBgn0004867	RpS2	20188.5	19968.7	18460.1	20145.7	18099.8	18981.3	13123.3	14162.1	13746.5	15040.3	13494.9	15318.7	14046.1	13327	13520.2	12744.9	12128.8	11777.1	22154	17573.1	15996.3	16625.2	19257.8	17730.5	0.371478	2.48743e-07	3.68046e-06	0.528527	2.52329e-13	7.97602e-12	-0.0185464	0.896263	0.937862	-0.109102	0.0865622	0.361196	0.270138	0.000802458	0.00595498	-0.0731681	0.298225	0.56979	0.373918	1.87406e-07	3.96636e-06	-0.500694	8.86519e-25	2.308e-23
FBgn0004868	Gdi	3909.83	3806.36	3815.88	4051.7	4170.7	4385.5	4392.72	4332.15	4468.15	4855.46	4900.46	4718.05	4718.34	5331.06	5026.44	5097.54	4925.24	4789.94	5565.56	5011.85	4886.34	3780.54	4449.6	4095.68	-0.28034	0.00129458	0.00958392	-0.255722	0.000686063	0.00648762	-0.278784	0.00800691	0.0299987	0.0801275	0.207689	0.532189	-0.228812	0.00191773	0.0126572	-0.0171471	0.814773	0.913992	-0.0874473	0.23134	0.493953	0.393759	8.67413e-14	1.27593e-12
FBgn0004870	bab1	122.413	114.213	127.34	131.446	110.207	118.747	124.648	98.5684	141.482	92.6601	127.424	107.643	140.725	112.731	108.956	118.697	108.849	120.138	40.6006	102.155	102.387	141.955	97.0532	107.689	-0.0448324	0.773433	0.900108	-0.00556957	0.964843	0.989314	0.316028	0.221804	0.36326	-0.0231229	0.759006	0.903377	0.0441724	0.790461	0.899981	-0.0206662	0.861096	0.93751	-0.0342624	0.791008	0.912664	0.0165419	0.902879	0.947306
FBgn0004872	piwi	51.0476	13.2553	15.6703	179.29	1.00885	8.01005	26.0976	19.1047	12.1651	427.224	57.582	213.894	67.5219	35.7902	34.7584	16.6324	241.474	10.6496	527.232	3.57655	2.65605	17.1973	942.423	39.144	0.103729			0.0358635			0.0407752			0.0273832			0.0225969	0.750599	0.877473	0.0288038			0.0828467			0.275742	0.131894	0.256789
FBgn0004875	enc	2946.2	2890.58	2917.26	3015.69	2952	3006.47	2878.49	2829.43	2952.19	3028.74	3161.32	3078.03	3219.94	2509.51	3086.08	2988.54	3201.05	3201.45	2239.42	2782.09	2847.63	3151.41	3408.38	3060.06	0.105146	0.31438	0.57032	0.0264611	0.688571	0.874372	0.308931	0.0100259	0.0358716	0.122286	0.0260993	0.190856	0.0452058	0.471867	0.687742	0.107531	0.066281	0.254217	0.146073	0.0226784	0.11445	0.0216827	0.784334	0.877476
FBgn0004876	cdi	1983.6	2224.85	2265.11	2205.74	2305.21	2188.14	2163.05	1948.49	2187.03	1745.54	2033.51	2034.7	2119.79	1812.6	2124.05	2363.85	2193.83	2328.96	1594.33	2050.76	1969.17	2542.23	2512.05	2283.73	0.251546	0.00669429	0.0386907	0.0794655	0.248671	0.541533	0.401034	0.00146937	0.00746169	0.150587	0.0354256	0.232025	0.310593	0.000712724	0.00537695	0.135154	0.0382124	0.177293	0.206023	0.00844612	0.0547484	-0.079468	0.287371	0.456621
FBgn0004880	scrt	1672.37	1613.33	1578.95	1260.83	1402.75	1335.39	1563.93	1600.62	1543.11	1283.37	1414.7	1280.45	1309.49	1313.43	1219.49	1277.8	1425.64	1434.49	245.927	1077.72	1086.52	1641.49	1239.36	1667.51	0.200967	0.100978	0.285639	0.101701	0.372222	0.662106	0.584869	0.0569669	0.134158	-0.056981	0.48039	0.756584	0.159525	0.204024	0.426829	0.155186	0.166794	0.423246	-0.0372219	0.72573	0.879123	-0.316097	1.24602e-08	1.16392e-07
FBgn0004882	orb	456.722	390.701	384.491	827.535	293.754	298.698	399.183	395.483	286.537	1219.3	340.169	699.422	367.34	283.58	265.441	259.977	1033.23	327.637	2949.42	236.759	243.561	400.137	3495.17	385.989	0.210958			0.0706084			0.0347522			0.0418439			0.0802918	0.403996	0.631828	0.0752343			0.122659			-0.368613	0.0017569	0.0069895
FBgn0004885	tok	1712.76	1781.53	1779.44	2339	2567.47	2527.41	2781.17	2627.52	2770.35	3039.78	3499.16	3289.92	3449.86	3233.39	3806.09	3270.63	3384.86	3186.13	5360.1	7118.75	5966.81	2558.46	1864.88	2420.92	-0.578441	1.31237e-05	0.00015004	-0.483484	7.87884e-05	0.000927412	-1.34578	2.4527e-13	5.21967e-12	0.298503	0.00555706	0.0695253	-0.484199	0.00023188	0.00194532	-0.0805811	0.44834	0.695395	-0.213459	0.0535227	0.206544	0.996258	5.21462e-54	2.96376e-52
FBgn0004888	Scsalpha1	8801.81	8737.48	8697.19	9920.72	9866.77	8904.46	9238.06	9545.11	9062.32	10828	10388.4	10200.5	10166.5	10671.6	10081.5	10125	9749.81	10209.7	11210.1	10527.6	9858.82	8743.11	7793.66	8580.01	-0.297206	6.76221e-06	8.07634e-05	-0.256276	3.37262e-05	0.000432256	-0.281473	0.00835494	0.0311758	-0.0553082	0.301136	0.623543	-0.320628	1.93158e-06	2.37338e-05	-0.164553	0.0219584	0.124292	-0.139437	0.0180941	0.0967109	0.248277	9.21038e-11	1.06904e-09
FBgn0004889	tws	2778.84	2592.88	2645.98	2805.91	2848.47	2773.79	2905.72	2901.83	2961.61	2497.65	2546.3	2607.87	2513.14	2286.63	2494.52	2765.25	2772.07	2668.78	1921.21	2721.42	2615.68	2873.44	3977.98	2778.6	0.340179	0.0126802	0.0650263	0.183411	0.143248	0.40374	0.388111	0.0322832	0.087998	0.167841	0.0835753	0.357114	0.281459	0.0331396	0.125525	0.156042	0.174697	0.434122	0.10533	0.367549	0.634618	-0.120944	0.0239654	0.0659975
FBgn0004892	sob	58.5587	61.2539	59.6349	47.799	49.2018	45.8418	60.6089	45.86	37.6879	48.4708	45.2464	46.5054	52.9497	43.6661	51.8932	61.0446	48.2615	54.1761	36.3695	55.1766	51.9908	71.8899	54.9391	63.116	0.191309	0.265506	0.515405	0.100395	0.464732	0.736568	0.316828	0.182577	0.316373	0.0234519	0.750515	0.899227	0.276325	0.139023	0.334438	0.220187	0.129484	0.370621	0.168407	0.233111	0.496455	-0.176874	0.287062	0.45636
FBgn0004893	bowl	576.215	560.981	601.343	617.362	588.986	618.653	657.286	572.097	618.59	650.574	656.742	646.208	570.433	603.503	627.658	531.385	580.101	578.376	370.678	483.625	500.646	549.231	488.818	523.334	-0.191263	0.0564016	0.192046	-0.10495	0.25478	0.547876	0.217798	0.16023	0.287809	-0.12088	0.110119	0.400748	-0.311172	0.00084148	0.00619633	-0.188201	0.0306095	0.154945	-0.212111	0.029765	0.138948	0.0564481	0.439037	0.612043
FBgn0004896	fd59A	67.1703	55.5996	66.0571	57.3588	50.2059	70.7559	49.7859	70.4677	69.0945	53.9788	59.323	56.84	72.2967	68.9465	58.8123	85.8763	62.7399	68.309	45.8949	54.2867	57.278	77.0249	50.8995	81.817	0.0260564	0.870817	0.947271	-0.0213475	0.867571	0.952508	0.318943	0.186059	0.320547	0.0329801	0.624674	0.838058	0.161613	0.361172	0.596367	0.0900359	0.460289	0.701705	0.0557752	0.661777	0.847311	0.0751937	0.631421	0.77322
FBgn0004897	fd96Ca	5.46594	2.99069	2.92337	4.49466	5.31111	3.16269	3.44861	4.73304	1.10746	6.99213	6.38195	3.27977	5.38593	2.43121	9.14934	5.47263	3.06325	4.98357	1.8321	2.82433	3.72876	7.24285	2.56404	4.9458	-0.0145322	0.868943		0.00853934	0.901754		0.144664	0.428665		0.0102561	0.701132		-0.0194154	0.850347		0.0121078	0.837903		0.0345904	0.550316		0.0520684	0.595967	0.744636
FBgn0004898	fd96Cb	8.61157	4.71183	11.927	7.4354	14.0577	5.97937	7.57611	3.35561	8.37509	9.91448	9.04928	10.3345	9.16437	3.44733	6.91909	6.20793	11.5828	8.24419	11.2572	8.00951	4.406	11.9817	8.88721	12.4674	0.110911	0.336819		0.0488575	0.601304	0.828056	0.167304	0.461877	0.608763	0.0220862	0.551621	0.795582	0.041777	0.770035	0.889448	0.0337386	0.669231	0.835637	0.0904733	0.290456	0.559223	-0.0491357	0.669981	0.802363
FBgn0004901	Prat	176.548	181.634	167.905	198.644	134.557	147.493	104.991	106.266	118.307	171.864	133.734	134.36	145.622	120.665	112.443	128.307	141.893	159.003	411.329	176.22	151.578	171.179	428.229	141.041	0.476349	0.038836	0.14759	0.254249	0.0891377	0.302219	0.0105732	0.967635	0.980777	0.0596622	0.271303	0.597302	0.325158	0.107002	0.282521	0.156614	0.17536	0.434635	0.675311	0.0117418	0.070178	-0.396873	0.00321447	0.0119186
FBgn0004903	Rb97D	1254.52	1271.22	1308.52	1210.76	1181.39	1235.1	1231.27	1204.29	1212.04	1089.4	1156.17	1089.01	1184.86	1051.09	1124.42	1133.32	1120.4	1152.6	960.59	1282.43	1225.5	1337.18	1312	1233.93	0.188085	0.0253913	0.109341	0.172514	0.00950911	0.0602511	0.184819	0.170935	0.301449	0.0153439	0.787783	0.915383	0.203601	0.00534917	0.03004	0.104225	0.106544	0.334016	0.0864694	0.187811	0.439073	-0.170169	0.00564999	0.0193874
FBgn0004907	14-3-3zeta	24236.7	22449.7	23645.1	21300.5	22098.2	21906	23323.5	23360.3	23611.1	23581.5	22955.1	21853.9	22728.9	22949.4	22423.9	22379	23265.7	22486.2	15668.5	20838	21343.4	23644	21627.9	24293.1	0.0224992	0.708327	0.866656	0.0205557	0.705002	0.882463	0.278823	0.0496528	0.121519	-0.0133413	0.81122	0.925591	0.0173628	0.793481	0.900637	0.10095	0.0909064	0.303351	-0.0116968	0.823454	0.927617	-0.0324419	0.437077	0.610506
FBgn0004908	Arl2	143.813	108.372	119.27	115.78	95.3912	114.605	124.465	109.616	96.3135	113.466	91.4982	87.8436	88.5889	98.8233	91.678	90.0149	99.4186	98.9302	179.25	181.549	154.21	92.4299	132.5	127.79	0.211152	0.210689	0.450731	0.165216	0.249099	0.54156	-0.432543	0.0315568	0.0866839	-0.0217364	0.766808	0.905988	0.169865	0.321075	0.557782	0.0652897	0.601611	0.794036	0.0498248	0.705257	0.867903	-0.332977	0.028906	0.0769972
FBgn0004910	Eip63F-1	3456.31	3261.35	3445.13	3210.16	3064.84	3073.36	2695.15	2644.21	2701.34	2079.66	2311.64	1947.83	2016.46	2064.16	1900.09	2150.09	2076.03	2344.78	1392.32	2153.04	2124.95	3647	2631.05	3088.79	0.599887	2.42727e-06	3.0909e-05	0.457184	0.000256569	0.00272889	0.683218	0.000877974	0.00479585	-0.0737824	0.365837	0.67719	0.512394	0.000141501	0.00123984	0.0124409	0.89907	0.95521	0.186533	0.0818002	0.272675	-0.742749	4.05047e-48	2.0179e-46
FBgn0004911	asRNA:Eig63F-2	24.9736	26.3863	27.5238	18.0574	18.0741	21.9244	16.2345	17.8966	18.8439	14.3209	18.0986	9.30109	13.2374	18.3857	22.487	9.31189	12.548	12.9552	15.5869	21.3587	22.03	23.9633	14.5427	29.61	0.0823651	0.549116	0.76959	0.212903	0.0920565	0.308491	0.114478	0.633828	0.75114	-0.0235201	0.644184	0.849264	0.191602	0.235267	0.464988	0.0479813	0.625797	0.809372	0.0750494	0.484563	0.725481	-0.246167	0.185626	0.332917
FBgn0004913	Gnf1	718.176	697.357	775.478	793.857	784.109	782.895	736.958	735.857	807.552	785.374	702.17	765.7	691.261	688.278	662.832	805.36	801.653	780.875	1226.78	966.254	1002.1	797.176	1452.23	760.886	0.394436	0.0389155	0.147739	0.173485	0.218745	0.507343	-0.0409393	0.843194	0.905237	0.160873	0.0874485	0.362467	0.279184	0.125536	0.315018	0.191337	0.171367	0.429563	0.229271	0.13444	0.361762	-0.0811684	0.245526	0.408849
FBgn0004914	Hnf4	1912.24	1999.85	1950.08	2289.06	2326.35	2291.37	2201.59	2304.51	2333.65	2189.99	2230.74	2263.25	2463.43	2262.41	2425.64	2445.28	2583.56	2427.98	1705.7	2078.57	1945.39	2160.21	2019.74	2092.99	-0.188119	0.00545066	0.0327992	-0.246758	4.93686e-05	0.000611777	0.160485	0.138552	0.258558	0.0881292	0.0892791	0.366001	-0.0952756	0.105368	0.28005	-0.119677	0.0243125	0.133209	-0.116719	0.0403001	0.171401	0.294709	1.48977e-08	1.382e-07
FBgn0004915	TfIIB	583.021	531.989	602.373	642.004	567.876	592.14	564.498	592.548	533.178	555.415	550.135	493.573	590.455	582.89	571.393	526.949	525.153	557.666	634.967	681.693	656.97	601.297	628.784	624.761	0.0733799	0.400361	0.652431	0.182442	0.0258597	0.131081	-0.0499337	0.590305	0.717715	0.0851924	0.237672	0.566731	0.192933	0.0387606	0.140811	0.0490247	0.553747	0.765832	0.122218	0.15104	0.386685	0.0359342	0.632273	0.7741
FBgn0004919	gol	1544.5	1386.64	1435.36	1204.59	1319.58	1377.5	1779.84	1875.42	1806.64	1347.36	1279.06	1780.02	1416.63	1068.51	1287.4	1334.6	1254.48	1254.22	782.722	978.546	953.948	1225.71	870.032	1194.1	-0.158056	0.261034	0.51038	-0.178727	0.14003	0.398724	0.275971	0.114857	0.225208	-0.305317	0.00889023	0.0962189	-0.348185	0.0312755	0.120584	-0.172222	0.151244	0.404557	-0.683028	1.03233e-06	1.96891e-05	-0.184226	0.0389922	0.0988151
FBgn0004921	Ggamma1	16402.1	15962.6	15649.6	13662.9	14669.5	14510.3	14968.5	14956	15124.2	13615.6	13890.4	12970.5	13796.5	15115.8	13150.8	12977.6	14131.2	13502.3	10658.2	12829.3	12664.6	15898.8	13447.8	15969	0.0870719	0.310898	0.567831	0.137977	0.0902156	0.304909	0.343945	0.00769764	0.029037	-0.0610342	0.321194	0.642861	0.147244	0.0821598	0.239894	0.0795734	0.284672	0.55741	0.0100195	0.891774	0.959312	-0.171731	0.00230465	0.00884873
FBgn0004924	Top1	2536.91	2382.94	2426.93	2818.19	2568.49	2506.27	2469.48	2495.19	2623.54	3120.21	2774.8	2775.89	2791.94	2547.01	2755.11	2716.53	2963.58	2854.97	3134.75	3345.82	3348.07	2584.72	3479.48	2555.47	0.0696659	0.562603	0.780122	0.00340293	0.958415	0.987165	-0.141345	0.297152	0.447561	0.15158	0.0976794	0.380995	-0.0128137	0.911522	0.95856	0.107367	0.329513	0.59988	0.148406	0.188524	0.440117	0.149073	0.00433996	0.015471
FBgn0004926	eIF2beta	1630.17	1562.44	1611.98	2473.86	2442.02	2533.26	1566.09	1578.25	1613.25	1724.02	1509.22	1655.59	1583.4	1817.89	1646.74	1625.44	1658.26	1568.75	3260.27	2712.55	2645.36	1757.02	2111.12	1920.75	0.17195	0.0822056	0.248156	0.227144	0.00821167	0.0534757	-0.510351	0.000131943	0.00088969	0.233283	0.00289343	0.0423959	0.219694	0.0226301	0.0951658	-0.32902	6.56965e-05	0.00100484	0.263104	0.00246787	0.0203784	0.0821961	0.181383	0.327051
FBgn0004957	por	78.2225	96.4344	84.3905	74.5004	79.1792	85.9385	84.7893	75.8794	74.6355	79.8054	74.9059	64.6664	77.6877	68.7047	57.6779	73.6193	78.7972	69.8024	116.652	76.1339	78.0166	79.7069	122.622	54.652	0.124311	0.439764	0.686449	0.0661494	0.602384	0.828987	-0.0267422	0.907016	0.944737	-0.00203365	0.971364	0.989287	0.0958879	0.57391	0.763988	0.0337241	0.766789	0.890259	0.0409046	0.738302	0.8861	-0.229785	0.153848	0.28916
FBgn0004959	phm	79.7181	75.6043	74.5497	107.069	115.674	102.503	95.7367	81.6845	109.833	78.1823	97.2145	93.5418	41.894	73.2799	60.4922	64.9168	73.4673	87.2196	53.4406	25.6303	32.6294	61.6196	64.8186	42.4778	-0.0245665	0.872322	0.947952	-0.20084	0.179828	0.456485	0.37522	0.159465	0.286873	-0.138116	0.112432	0.403125	-0.491159	0.0228919	0.0960584	-0.774168	0.000573302	0.00679237	-0.522564	0.0127187	0.0746673	-0.266464	0.126712	0.248819
FBgn0005198	gig	709.594	672.85	691.764	862.508	846.471	809.208	795.491	809.82	842.743	872.474	891.856	909.439	871.633	829.656	906.403	863.936	945.924	946.904	999.297	984.28	949.933	775.384	883.066	731.678	-0.116825	0.256931	0.506253	-0.185333	0.0581443	0.230387	-0.247707	0.0203543	0.0627443	0.157476	0.0557654	0.297909	-0.155012	0.110533	0.288661	-0.052026	0.562457	0.771306	-0.0268759	0.774226	0.90428	0.330625	5.44529e-07	4.07169e-06
FBgn0005278	Sam-S	7204.57	7204.64	6969.96	9910.51	9698.32	9213.54	8230.99	8356.53	8106.38	8633.02	7936.69	8156.15	7199.73	7694.52	7477.98	8158.06	8317.49	7971.65	4818.95	5128.2	5287.31	6861.34	7873.59	6868.6	-0.0515701	0.476707	0.713753	-0.173454	0.0134084	0.0793354	0.528548	1.07276e-09	1.63429e-08	0.0123419	0.836779	0.936231	-0.192659	0.0105947	0.0523177	-0.385779	1.46239e-07	3.77197e-06	-0.177791	0.0117501	0.0701915	0.077433	0.0605134	0.14088
FBgn0005322	nmd	709.075	755.314	782.82	809.796	815.786	842.192	693.306	688.22	681.084	759.383	681.566	674.278	690.074	717.197	613.498	746.107	693.085	681.481	1364.68	1324.18	1197.86	763.39	870.52	725.77	0.18705	0.0977534	0.279762	0.126422	0.193823	0.474047	-0.662046	2.4408e-08	3.25195e-07	0.0489737	0.520363	0.78118	0.135839	0.19949	0.4209	-0.0435476	0.621026	0.805475	0.171374	0.0748272	0.258594	-0.124756	0.101117	0.210293
FBgn0005355	Su(fu)	279.876	271.402	256.889	263.426	266.091	290.996	246.765	246.078	272.19	282.012	264.44	285.233	284.095	261.997	285.412	273.149	280.882	261.458	454.619	322.16	251.142	222.516	353.065	266.49	0.00833336	0.957022	0.981736	0.0243277	0.856369	0.948049	-0.1829	0.407948	0.557757	0.0216715	0.782127	0.913003	0.0078862	0.960508	0.980479	0.0287233	0.815384	0.914401	0.0827281	0.530328	0.761738	0.047317	0.623897	0.767103
FBgn0005386	ash1	718.899	718.175	766.96	664.71	674.357	677.787	708.189	712.362	705.956	708.039	796.492	748.313	810.954	663.075	745.915	705.363	776.443	741.179	625.107	679.811	746.198	771.746	1173.33	754.521	0.199529	0.196646	0.433139	0.186153	0.1783	0.45451	0.371522	0.0454803	0.113801	0.137013	0.144034	0.452766	0.193007	0.211972	0.437199	0.318252	0.0306414	0.154968	0.244494	0.0872592	0.282303	0.0220481	0.768076	0.867786
FBgn0005390	fs(1)M3	87.8381	69.7352	85.3237	297.416	70.2883	66.7696	91.9956	76.0604	69.0945	400.986	62.3395	188.089	82.4793	42.517	50.1634	40.3515	375.474	61.2425	628.674	45.3872	40.5352	71.8899	816.816	141.037	1.88439	0.00165915	0.0119207	0.0437977	0.395236	0.681937	0.0527704	0.715261	0.815195	0.0793275	0.00908411	0.0975936	0.0514461	0.574633	0.764389	0.0839358	0.172735	0.431246	0.259141	0.00783669	0.0520513	-0.294522	0.111244	0.226224
FBgn0005391	Yp2	53709	71174	60258.1	105682	96802.4	85897.5	273683	302262	303682	662605	819339	716488	614813	846905	857411	443399	408232	375280	224458	118016	164529	89237.2	89779.6	85760.1	-3.13454	1.49489e-120	7.80475e-118	-2.21053	1.95536e-192	2.44485e-189	-0.80942	0.000239602	0.00153682	0.47595	2.12293e-06	9.46245e-05	-3.04803	6.3737e-254	1.05949e-250	-0.0995897	0.204658	0.470784	-1.72564	3.39486e-193	9.33866e-190	3.64495	8.56621e-130	2.2544e-127
FBgn0005411	U2af50	942.493	899.959	922.08	883.205	931.134	923.067	898.787	941.977	942.939	905.426	852.114	892.321	903.064	911.439	939.23	952.846	943.379	861.431	2478.93	2554.39	2387.68	913	1150.05	974.777	0.118697	0.271783	0.523696	0.110528	0.284357	0.579371	-1.23579	1.25877e-26	5.53909e-25	0.0949415	0.236749	0.566663	0.171423	0.109552	0.287042	0.136809	0.162562	0.418285	0.10793	0.286209	0.554737	0.00490468	0.935115	0.964638
FBgn0005427	ewg	1908.11	1934.4	1987.22	1708.77	1694.75	1695.08	1850.83	1824.76	1856.26	1670.59	1573.49	1685.42	1689.03	1452.64	1547.6	1571.03	1700.2	1716.84	1108.84	1458.89	1490.76	2033.66	1922.54	1936.38	0.305169	0.000256981	0.002287	0.222747	0.000793754	0.00740026	0.543995	0.000125092	0.000849251	0.0137399	0.782108	0.913003	0.24294	0.000221649	0.00186892	0.214101	8.0086e-05	0.00119907	0.0894243	0.0969912	0.301341	-0.290814	3.50204e-06	2.3256e-05
FBgn0005533	RpS17	12033	12432.6	11504	12019.9	11127.6	11401.7	8961.45	9685.4	9180.14	10033.5	10039.7	10710.7	9804.85	10531.6	10020.6	9159.79	8647.49	8769.46	10805.2	10003.9	9301.94	10193.8	11112.2	11020.4	0.0801767	0.19089	0.426604	0.267999	1.27402e-06	2.01923e-05	0.131471	0.17107	0.301543	-0.140157	0.0091679	0.0981327	0.0617526	0.29473	0.531291	-0.0776113	0.170195	0.428627	0.212095	0.000378394	0.0041327	-0.226058	1.86046e-06	1.28408e-05
FBgn0005536	Mbs	6764.67	6707.71	6573.7	6296.89	6025.26	6421.73	6132.03	6316.5	6403.55	5690.44	5568.34	5563.5	6087.47	5468.39	5536.74	6037.23	5687.83	6310.47	2241.98	4951.71	4423.24	6723.19	5520.83	6656	0.124677	0.186235	0.420658	0.0539304	0.541171	0.790488	0.602147	0.0132243	0.0448096	-0.0647057	0.362134	0.673945	0.14945	0.0977966	0.266689	0.0226529	0.790097	0.902038	0.00529867	0.949022	0.981129	-0.211205	2.879e-05	0.000165025
FBgn0005558	ey	482.222	427.452	426.733	404.397	385.265	429.36	442.21	463.735	435.588	330.412	384.933	456.945	428.671	372.893	476.274	405.071	393.72	425.455	187.789	301.026	318.479	435.666	312.392	443.136	-0.0756618	0.601048	0.804822	-0.0304156	0.804971	0.928774	0.486984	0.036087	0.0954915	-0.0763233	0.366234	0.677472	0.0120716	0.938962	0.969914	-0.0119889	0.917693	0.963582	-0.118029	0.345289	0.614703	-0.0546968	0.56378	0.720329
FBgn0005561	sv	495.225	459.462	483.766	341.36	412.715	363.434	452.614	474.918	489.657	360.306	410.958	373.974	358.27	369.834	361.117	369.523	400.208	364.001	158.517	313.381	305.308	472.235	348.511	466.919	0.185878	0.178267	0.409334	0.12768	0.308188	0.604162	0.616521	0.0168918	0.0543689	-0.084896	0.321838	0.643125	0.12833	0.364824	0.599614	0.149105	0.230951	0.498805	-0.101929	0.404588	0.66587	-0.372584	5.95112e-06	3.824e-05
FBgn0005564	Shal	1337.35	1359.73	1422.07	1032.83	1154.57	1134.61	1268.67	1166.99	1216.39	1045.37	1213.15	1098.93	1116.62	1096.51	1130.13	1089.81	1196.88	1167.11	542.861	855.136	918.64	1312.29	1080.31	1397.54	0.15282	0.165434	0.392686	0.105417	0.316193	0.611548	0.662477	0.00222428	0.010564	-0.0795436	0.321898	0.643135	0.146587	0.217569	0.443679	0.166532	0.11718	0.353001	0.0459887	0.649813	0.839119	-0.282299	4.76823e-07	3.58313e-06
FBgn0005585	Calr	7211.92	7013.87	7136.45	7143.72	7751.17	7707.81	7154.19	7123.6	6428.12	7986.05	7290.14	6643.88	6576.82	8412.15	6913.84	8325.89	8379.44	8018.72	16966.4	22302	19355.3	7735.88	8412.75	8501.75	0.146017	0.149203	0.3658	-0.0102842	0.853911	0.946986	-1.1896	1.32315e-20	4.3755e-19	0.193631	0.000179394	0.00444791	0.153158	0.0688555	0.213029	0.130821	0.0356013	0.16955	0.241036	0.00052602	0.00548624	0.0470017	0.550464	0.7084
FBgn0005586	Rab3	3354.21	3153.16	3301.02	2293.29	2786.43	2763.47	3089.97	3068.14	2959.55	2545.82	2859.57	2764.49	2919.36	2883.11	2966.56	2780.12	3052.05	3006.77	1346.54	2088.7	2370.43	3352.3	2551.44	3409.04	0.068995	0.538625	0.762292	0.0555074	0.604301	0.829548	0.629541	0.00423098	0.0179874	-0.0465655	0.562518	0.801257	0.157953	0.185229	0.402382	0.206382	0.0799239	0.283662	0.0266134	0.795377	0.913862	-0.146726	0.000808819	0.00350952
FBgn0005593	RpL7	22647.2	23138.1	21909.3	21749	20480.9	20751.9	16403.7	17350.5	17338.8	19488.8	18814.4	20424.6	18672.3	19078.1	18884.5	17484.2	16021.2	16225.6	21254.2	17850.9	16657.3	19429.7	21899.8	20213.5	0.108313	0.0764903	0.237105	0.288369	1.32454e-05	0.000180668	0.165288	0.183949	0.318028	-0.122941	0.0244522	0.184373	0.0581538	0.366081	0.600421	-0.0184269	0.752507	0.882253	0.260694	3.3754e-05	0.000478298	-0.241425	1.79259e-10	2.02814e-09
FBgn0005596	yem	183.427	193.185	191.749	225.186	193.795	180.378	218.625	213.64	209.377	255.573	185.007	225.293	219.945	172.366	212.762	229.693	270.264	203.749	419.116	203.798	200.914	215.67	863.676	197.919	0.367413	0.0570367	0.193427	0.176013	0.134952	0.388889	0.259476	0.29793	0.448316	0.0986026	0.0399015	0.247875	0.303793	0.102512	0.274891	0.222866	0.0536836	0.223662	0.217655	0.0780163	0.264663	0.0879278	0.448311	0.620967
FBgn0005612	Sox14	972.833	905.018	907.836	1154.25	1162.2	1053.88	1267.72	1339.65	1370.07	1412.64	1317.97	1376.87	1360.87	1240.71	1517.18	1359.8	1251.15	1387.68	1028.66	1316.59	1322	896.741	820.903	992.723	-0.573865	1.6803e-06	2.21429e-05	-0.537613	1.39087e-07	2.57003e-06	-0.362162	0.0158567	0.0517698	-0.0274579	0.711424	0.883131	-0.582688	9.58842e-09	1.57586e-07	-0.266419	0.00632939	0.0484698	-0.523478	9.32529e-08	2.08013e-06	0.560215	2.69296e-13	3.80853e-12
FBgn0005613	Sox15	62.8645	63.1386	61.4698	71.1674	54.2224	63.78	47.6213	59.2824	49.2036	51.7756	91.4982	56.84	64.1506	56.3063	62.2718	55.8713	43.4353	49.4651	32.9058	40.0476	41.4164	60.7641	50.0916	52.9862	-0.0901417	0.573302	0.786891	0.060743	0.650679	0.854279	0.422539	0.0785368	0.169896	-0.0596729	0.435766	0.728377	-0.14545	0.405493	0.633161	-0.0874334	0.48528	0.720493	0.0321217	0.805722	0.919677	-0.0162082	0.915607	0.954635
FBgn0005614	trpl	7356.1	8250.32	7248.75	6290.04	6967.32	5806.41	8082.53	7507.36	7499.98	5486.4	7464.01	5906.75	5068.93	4567.86	5103.78	3436.41	2654.11	4707.02	3589.49	3154.33	2590.7	5434.48	2985.7	3308.1	-0.247788	0.12636	0.32817	0.0550165	0.684451	0.872071	0.286777	0.185983	0.320465	-0.853238	1.53609e-05	0.000548577	-0.57026	0.00427474	0.0250584	-0.552031	0.00251599	0.0233474	-0.885033	6.33036e-06	0.000103366	-0.610537	2.74572e-20	5.84177e-19
FBgn0005616	msl-2	497.583	523.154	519.738	509.131	476.771	439.098	480.454	521.883	496.004	468.597	443.227	480.055	515.994	414.225	440.056	492.845	470.235	539.799	347.029	396.538	466.668	498.034	434.379	509.628	0.052426	0.671866	0.845346	-0.0526836	0.607813	0.831374	0.260428	0.103564	0.208506	-0.0656741	0.39544	0.700481	0.0395991	0.717371	0.858602	0.024959	0.805771	0.909558	-0.0435629	0.656467	0.843218	-0.139094	0.121198	0.241081
FBgn0005617	msl-1	683.25	695.111	684.701	772.969	815.349	741.264	817.114	775.138	721.592	890.415	772.824	767.424	795.276	663.841	789.14	801.664	895.054	784.046	779.368	830.761	788.731	803.16	1598.54	771.824	0.304226	0.101265	0.286005	0.170257	0.242609	0.534576	0.325345	0.154686	0.280912	0.241806	0.0350588	0.230528	0.231272	0.204845	0.427779	0.226953	0.121003	0.358366	0.239174	0.123241	0.344962	0.128238	0.0986903	0.206417
FBgn0005619	Hdc	815.933	730.899	726.301	679.739	693.475	778.249	805.704	784.865	637.49	583.253	778.735	581.45	766.547	779.219	829.309	765.152	753.959	690.529	610.87	506.501	578.983	840.751	621.09	806.707	-0.0590264	0.632229	0.82184	0.0235817	0.839284	0.942279	0.409989	0.0170001	0.0545392	-0.00282646	0.984339	0.993785	0.167652	0.263171	0.497246	0.0646164	0.565941	0.773186	0.0198788	0.869049	0.949566	0.0684665	0.336459	0.511769
FBgn0005624	Psc	187.043	160.674	167.126	189.183	179.927	165.586	157.304	194.355	164.852	165.095	181.262	196.407	164.768	150.999	180.336	180.904	164.572	150.924	128.836	137.239	156.944	170.085	275.505	170.089	0.184476	0.272137	0.523991	0.159927	0.266937	0.561138	0.467394	0.0380941	0.0994444	0.0752696	0.33045	0.649678	0.108822	0.520474	0.724592	0.104362	0.413655	0.668637	0.127145	0.355984	0.624293	-0.0431205	0.716539	0.834005
FBgn0005626	ple	2725.65	2963.26	2954.28	3229.57	3396.49	3265.41	3365.3	3415.02	3423.11	3666.84	3987.33	3056.39	3119.36	4073.26	3057.39	3184.4	3156.35	3355.27	1066.53	2328.54	2484.28	2330.21	1692.2	2202.05	-0.666149	2.16577e-05	0.000237931	-0.601637	1.88484e-06	2.9215e-05	0.0851605	0.707637	0.808927	-0.402377	0.000556098	0.011576	-0.737715	1.3006e-06	1.63963e-05	-0.608561	1.34779e-06	3.04096e-05	-0.671766	4.64985e-08	1.07878e-06	0.242979	0.00992486	0.0314942
FBgn0005631	robo1	969.168	895.503	922.629	806.218	863.476	776.462	909.723	924.417	916.84	886.333	915.589	845.89	877.422	674.38	823.616	782.275	829.78	853.605	455.895	693.393	755.768	887.496	701.165	875.373	0.0363264	0.77884	0.903237	-0.00558623	0.956585	0.98675	0.342211	0.0888398	0.186582	-0.119906	0.158573	0.472244	-0.095591	0.405029	0.632776	0.0189597	0.855239	0.934088	-0.132139	0.203721	0.459922	-0.20409	0.0208488	0.0587785
FBgn0005632	faf	3502.46	3599.96	3524.67	3633.13	3908.11	3749.3	3861.59	3589.73	3839.03	3860.3	4157.73	3829.68	4123.63	3805.06	4205.16	4270.26	4172.59	4427.19	4152.07	4049.65	4060.72	3982.57	4400.86	3926.8	0.01334	0.860934	0.94195	-0.0660466	0.302148	0.597762	0.0405489	0.580664	0.709172	0.194168	0.000997575	0.0184623	0.0460882	0.512129	0.718787	0.129401	0.0488939	0.21055	0.118598	0.0876148	0.282303	0.198453	4.75589e-05	0.00026338
FBgn0005633	fln	15301.2	14226.7	16577.7	18003.1	17764.8	15226.7	16734.2	15010.7	15133.5	18876.5	19018.9	16724.5	14673.6	17088.5	17374.9	11662.7	11848.1	14227.3	8575.78	10090.3	10216.3	13699.2	11512.7	14730.2	-0.277148	0.0101799	0.0544717	0.0628923	0.54606	0.793493	0.476686	0.000712345	0.00398574	-0.1535	0.0671526	0.325398	-0.431554	6.34756e-05	0.000605412	-0.291805	0.0047137	0.0383054	-0.201906	0.0313746	0.143794	0.0998279	0.179917	0.325281
FBgn0005636	nvy	261.806	283.677	266.174	231.872	220.654	225.49	278.713	264.238	278.92	276.305	327.73	305.077	339.013	326.481	306.907	255.767	289.216	280.572	250.313	296.299	284.588	275.543	218.277	263.749	-0.313811	0.0238232	0.104726	-0.0961541	0.424183	0.706106	-0.0815365	0.612015	0.733953	-0.0531831	0.518224	0.779272	-0.223207	0.111979	0.290992	0.125966	0.27998	0.552799	-0.0856856	0.462197	0.707036	0.262565	0.00595835	0.0203074
FBgn0005638	slbo	274.417	291.375	247.009	334.013	292.516	323.853	252.689	275.265	289.561	290.795	227.35	270.63	239.88	184.9	241.95	202.392	226.371	273.733	211.282	253.64	258.561	261.919	187.781	246.664	0.0384463	0.799133	0.914105	-0.0100278	0.93734	0.977833	-0.0115222	0.948024	0.96953	-0.102764	0.242275	0.57076	-0.135358	0.380846	0.612539	-0.333212	0.0200841	0.117553	-0.157144	0.230019	0.492406	-0.246839	0.0362225	0.0930229
FBgn0005640	Eip63E	1667.85	1640.19	1686.68	1640.83	1623.53	1702.92	1654.71	1690.07	1774.03	1672.36	1533.96	1667.9	1786.25	1676.6	1772.27	1674.68	1696.75	1796.57	1432.27	2020.39	1927.38	1751.65	1731.12	1712.7	-0.0171115	0.782613	0.905124	0.00187251	0.974551	0.991647	-0.010046	0.94223	0.96602	0.0519656	0.259144	0.584901	0.0823956	0.211182	0.436576	0.0746348	0.155477	0.408735	0.0226175	0.692392	0.862357	0.0792451	0.115452	0.232623
FBgn0005642	wdn	421.106	493.8	433.958	493.923	448.841	465.394	481.624	439.584	447.02	454.964	419.283	422.683	463.31	419.425	499.904	451.109	501.919	438.12	815.717	644.321	632.701	513.5	760.261	430.124	0.197	0.226548	0.470701	0.169627	0.236005	0.528021	-0.208552	0.303316	0.453946	0.123978	0.161434	0.475948	0.282171	0.103913	0.277191	0.163751	0.222909	0.491603	0.191279	0.183534	0.43292	0.0403359	0.659537	0.795234
FBgn0005648	Pabp2	522.233	548.091	510.411	599.234	540.408	582.485	556.09	561.896	506.596	695.878	514.539	533.694	478.043	539.097	515.984	487.048	525.394	525.744	829.122	1256.01	1097.8	553.285	803.552	537.536	0.22594	0.138647	0.347536	0.207092	0.13436	0.388058	-0.629025	0.00263667	0.0121494	0.125169	0.173795	0.492137	0.0789767	0.613518	0.790567	0.0962188	0.434493	0.684965	0.150043	0.258426	0.52432	-0.031158	0.691812	0.816851
FBgn0005649	Rox8	2166.44	2160.57	2273.27	2248.3	2365.88	2239.59	2263.14	2418.96	2382.99	2431.1	2422.99	2404.91	2477.95	2377.3	2537.29	2477.42	2452.69	2387.04	1960.15	2708.64	2648.4	2240.25	3275.49	2277.99	0.0548485	0.67652	0.848572	0.0618464	0.607264	0.83096	0.105864	0.550887	0.68442	0.136257	0.14377	0.452506	0.0781457	0.558859	0.755446	0.14361	0.227305	0.495903	0.105652	0.384534	0.64917	0.172078	0.000404349	0.00187263
FBgn0005654	Orc3	35.1467	35.5747	38.8526	30.3555	21.4983	39.1629	23.1988	30.2584	24.553	44.4153	27.1999	35.8628	38.4534	27.5676	30.9081	41.1845	33.4952	30.0513	81.3114	42.2392	35.5287	43.2404	197.076	36.584	0.31799	0.0405914	0.152188	0.190042	0.0566245	0.226818	0.249739	0.283031	0.432315	0.0663116	0.0623535	0.314221	0.295653	0.0656439	0.206441	0.183612	0.0311785	0.156638	0.278742	0.0135474	0.0782627	-0.0803888	0.632735	0.774587
FBgn0005655	PCNA	12.562	7.33151	9.81439	70.2423	22.4603	20.352	24.208	15.4345	11.1989	148.501	18.5784	70.2053	33.5058	15.8564	20.2068	9.05569	88.1105	8.75078	341.925	33.0622	37.4139	12.7179	741.802	15.1554	0.100392			0.0490276			0.0605576			3.78708			0.0611177	0.316185	0.553181	0.0499084			0.0705066			0.653565	0.0219747	0.0614803
FBgn0005658	Ets65A	276.439	262.422	277.439	208.69	219.423	242.711	216.933	293.538	269.55	212.275	230.887	261.315	252.792	225.442	252.216	256.282	235.683	285.288	163.425	183.516	198.285	293.022	207.613	267.073	0.0469641	0.745036	0.88414	-0.0138939	0.911564	0.968094	0.463618	0.0174987	0.0557245	-0.0398637	0.623397	0.837651	0.0857844	0.572637	0.763517	0.133872	0.288397	0.560728	-0.0114055	0.927364	0.974148	-0.135798	0.172549	0.314922
FBgn0005659	Ets98B	898.017	980.82	933.819	966.554	1023.03	934.698	1109.17	979.35	990.263	1003.51	1068.6	1043.51	1147.28	928.562	1125.67	1032.43	1020.04	1049.34	627.952	802.699	800.092	983.078	820.721	956.55	-0.190711	0.10561	0.292585	-0.154334	0.0912035	0.307187	0.315695	0.0370618	0.0974869	-0.0186133	0.801677	0.922425	-0.165668	0.0959423	0.263252	-0.0579469	0.524709	0.747089	-0.132403	0.174211	0.419127	0.187834	0.0224407	0.0624808
FBgn0005660	Ets21C	25.6273	20.0706	20.18	15.6755	32.2543	23.1484	26.1752	23.8775	42.0626	21.9661	25.9327	24.0505	33.3772	15.3175	45.6997	23.8867	26.6158	22.2464	47.253	26.1493	32.3653	40.7326	17.403	27.0905	-0.0275978	0.825607	0.928533	0.048344	0.665617	0.861474	-0.122725	0.606085	0.729484	0.0346611	0.467575	0.749838	0.0740061	0.639439	0.808597	0.0435468	0.632623	0.813649	-0.0216529	0.828933	0.930169	0.18142	0.289071	0.458409
FBgn0005664	Crys	230.288	238.539	250.026	304.649	284.916	281.755	224.25	250.024	232.94	177.653	212.437	191.977	124.718	236.919	203.037	194.312	227.578	161.08	167.931	177.127	227.553	152.867	145.135	220.304	-0.0604718	0.702055	0.86351	-0.0905898	0.504584	0.764712	-0.0759976	0.712267	0.812874	-0.250958	0.0353687	0.231912	-0.114809	0.479701	0.694427	-0.61161	0.000940402	0.010392	-0.301028	0.0547698	0.210515	-0.272372	0.0791833	0.175145
FBgn0005666	bt	81537.3	78831.9	80799	71881	71428.2	70615	72533.5	68721.5	77666.6	73370.2	69380.7	68624.8	67335.1	58554.2	68687.3	65411.1	66126.2	73149.1	18285.9	55380.3	51833.1	72103	57659.2	72651.2	0.040533	0.671414	0.844874	-0.0187883	0.839226	0.942279	0.517578	0.0591778	0.137836	-0.207263	0.012892	0.123708	-0.0618189	0.52339	0.72701	-0.0560111	0.521881	0.745104	-0.0943921	0.29661	0.566185	-0.287178	1.51343e-05	9.0881e-05
FBgn0005670	Cyp4d1	25.0654	7.56667	12.8917	29.7413	41.3203	28.0064	33.2372	23.5756	16.8118	8.84529	29.1712	6.22353	15.3301	5.76668	8.68068	20.7692	21.3132	20.0952	98.8822	10.7186	7.07553	6.78102	60.7866	8.60283	0.110416	0.210004	0.450144	0.0207514	0.764935	0.911185	-0.0754009	0.626246	0.745905	0.0173719	0.475934	0.753314	0.0657228	0.486133	0.699128	-0.023546	0.692942	0.850245	0.00405828	0.954014	0.983055	-0.110874	0.408375	0.582633
FBgn0005671	Vha55	17491.6	17192.9	16818.8	19997.9	18836.1	17605.1	16791.8	16575.4	17049	16146.2	16688.5	16382.2	16121.4	16303.6	16664.9	17048.4	17234.4	17023.6	15742	15305.6	15361.2	17809.3	16854.7	16886.5	0.0637691	0.162825	0.388597	0.000401308	0.993926	0.998533	0.184731	0.00844652	0.0314621	0.00138723	0.975292	0.99013	0.0588716	0.18642	0.403707	-0.109853	0.0738416	0.272016	0.0337574	0.385028	0.649398	-0.0555392	0.111449	0.226566
FBgn0005672	spi	1481.15	1506.05	1490.64	1234.79	1330.2	1345.25	1258.39	1366.81	1415.4	1061.52	1099.54	1109.09	1156.31	1103.78	1120.8	1203.68	1155.14	1158.41	778.254	911.773	970.888	1586.8	1286.18	1481.92	0.3316	0.00115341	0.0086974	0.272846	0.00466094	0.033708	0.714521	1.52113e-06	1.54252e-05	-0.0289487	0.689871	0.872336	0.381636	0.000232505	0.00194775	0.144155	0.123637	0.362749	0.0941349	0.318669	0.589429	-0.38428	8.53609e-13	1.16766e-11
FBgn0005674	GluProRS	1804.7	1808.03	1687.01	2295.39	2094.1	2169.45	1820.48	1652.54	1859.67	2134.34	1866.37	1945.3	1668.43	1851.14	1709.59	1758.36	1884.12	1854.53	2831.42	2416.53	2409.41	1748.83	2143.4	1818.42	0.107261	0.287282	0.540963	0.0423532	0.640374	0.848779	-0.365218	0.00407154	0.0174371	0.0790652	0.296413	0.620564	-0.0586926	0.55884	0.755446	-0.161815	0.073903	0.272048	0.0862362	0.368238	0.63493	-0.00550117	0.924793	0.959424
FBgn0005677	dac	257.587	313.454	292.279	259.18	264.136	220.333	294.262	274.914	271.261	236.784	256.399	248.144	288.649	261.602	273.538	228.284	271.293	284.949	161.072	221.322	209.712	289.447	218.153	280.602	-0.0544054	0.693316	0.858928	0.00081534	0.996149	0.998634	0.384335	0.0514743	0.124733	-0.0596288	0.47146	0.751661	0.0638952	0.650387	0.816298	0.0625297	0.60257	0.794823	-0.0630535	0.601133	0.80819	-0.0454354	0.657156	0.793807
FBgn0005683	pie	31.5623	29.7417	38.2961	38.9308	13.2896	24.2105	22.0375	22.8288	35.172	45.9828	19.5418	25.2515	13.4768	16.3785	14.0885	21.1162	29.4806	21.5827	39.6721	19.0269	21.5313	24.3967	220.441	31.8074	1.74972	0.00350933	0.0225667	0.172336	0.0297181	0.145094	0.543032	0.0469028	0.116466	0.0481826	0.089375	0.366089	0.215608	0.0778318	0.231488	0.124164	0.0444132	0.197278	0.149228	0.0442669	0.182702	-0.855402	0.00521174	0.0180991
FBgn0005694	Aef1	983.36	1025.83	1087.63	1139.94	1177.16	1041.46	1072.78	1017.04	1053.35	1178.51	1095.15	1149.9	1086.09	1114.14	1088.66	1004.56	1153.71	1035.05	1081.28	1468.23	1463.34	1018.78	1741.7	1016.15	0.12903	0.406165	0.65787	0.138367	0.320332	0.614884	-0.0413674	0.834693	0.899433	0.105459	0.218456	0.546613	0.0920424	0.563145	0.757797	0.0994072	0.43583	0.685693	0.159946	0.25069	0.515946	0.0978067	0.111451	0.226566
FBgn0005695	gcl	511.562	470.905	528.58	609.579	575.516	532.483	657.944	546.173	615.737	649.237	584.749	612.987	594.567	552.869	611.485	519.212	562.86	563.298	616.92	458.289	499.15	573.552	1079.37	495.494	0.155194	0.353766	0.610722	0.181885	0.216966	0.505231	0.345106	0.148926	0.273283	0.139428	0.0983653	0.38239	0.119206	0.489118	0.701396	0.142699	0.274086	0.547256	0.105161	0.433796	0.688037	0.218027	0.00547826	0.0188784
FBgn0005696	DNApol-alpha73	14.6397	14.1355	12.8444	22.3062	19.0782	21.9244	18.3991	13.4224	10.4689	28.6418	8.0438	29.9702	14.2557	18.3857	20.7573	12.4159	30.8873	12.9552	147.21	35.5978	17.624	18.8283	214.909	19.4802	0.2269			0.130456			0.0529845	0.761643	0.849389	0.0581544			0.183819			0.115491			0.156825			0.115313	0.472146	0.642435
FBgn0005771	noc	1293.8	1368.91	1287.07	1267.65	1228.52	1153.15	1226.55	1267.61	1212.46	1276.99	1427.22	1343.71	1356.69	1409.49	1346.93	1413.93	1330.06	1477.58	797.294	908.901	969.408	1321.3	1024.51	1237.74	-0.182985	0.0917996	0.267328	-0.206577	0.0519758	0.213617	0.42522	0.00510811	0.0210127	-0.0952364	0.243396	0.571806	-0.160284	0.157832	0.363886	-0.00998087	0.921863	0.965417	-0.0386494	0.695368	0.863021	0.0715097	0.196294	0.346808
FBgn0005775	Con	852.822	793.904	832.02	658.101	668.007	717.653	896.012	881.38	837.877	760.387	892.426	746.158	841.492	832.786	857.398	751.577	909.5	857.055	334.166	592.631	679.626	878.465	692.732	863.444	-0.0548258	0.62612	0.819088	-0.0424192	0.706877	0.88369	0.518371	0.0301643	0.0841156	-0.0159115	0.838915	0.93696	0.0117957	0.920201	0.961823	0.219844	0.0461462	0.202333	-0.0821094	0.425732	0.681512	0.0406124	0.514853	0.676965
FBgn0005777	PpD3	697.238	667.838	715.393	748.408	725.068	750.356	623.209	732.282	704.147	751.085	684.617	688.759	682.822	711.38	666.401	675.695	712.885	767.942	1046.24	1275.14	1165.47	727.303	1167.6	752.046	0.264654	0.0981039	0.280253	0.190547	0.177403	0.453399	-0.307879	0.100031	0.203379	0.164785	0.0985883	0.382624	0.2348	0.144069	0.342098	0.166091	0.206822	0.47322	0.244284	0.0966959	0.300604	0.00191755	0.976933	0.986878
FBgn0008635	betaCOP	1543.19	1612.39	1576.2	1909.84	1847.58	1840.65	1832.34	1758.34	1844.61	2041.28	1966.71	2070.01	1986.63	2014.39	2170.86	2161.39	2151.5	2045.74	2877.52	2527.45	2395.1	1561.04	1697.46	1623.09	-0.330741	8.77364e-06	0.000103323	-0.376318	4.87975e-09	1.06418e-07	-0.619508	4.77819e-08	6.12951e-07	0.0393544	0.474806	0.752923	-0.31447	8.84201e-07	1.13686e-05	-0.174458	0.0034714	0.0302204	-0.143581	0.0258295	0.126226	0.387373	5.59669e-13	7.77883e-12
FBgn0008636	hbn	55.9752	98.0062	54.1301	44.6124	104.428	44.8453	54.1151	64.8751	37.6879	26.4386	49.2683	49.6058	57.0227	60.9028	50.1634	51.7327	41.5049	54.1761	28.5761	32.038	36.1292	57.3408	54.9391	58.4407	0.00423046	0.979732	0.991915	0.10092	0.462497	0.736078	0.71275	0.00611424	0.0242571	-0.0507092	0.421137	0.719726	0.215126	0.244525	0.475563	-0.0386324	0.706305	0.857651	0.0492752	0.700124	0.865015	-0.16838	0.33182	0.506751
FBgn0008646	E5	30.1405	39.5794	26.6063	25.4928	27.1112	21.9244	22.7283	38.0302	20.9377	34.1499	28.1533	32.0371	34.6209	26.4295	29.4061	32.0743	23.1655	32.9767	28.5761	25.8084	22.03	32.5216	40.3964	42.8565	0.144572	0.379891	0.633282	0.141985	0.29772	0.59244	0.439551	0.0941201	0.194528	0.0464589	0.455703	0.740771	0.142881	0.416319	0.644101	0.27353	0.076386	0.27755	0.149501	0.24172	0.506863	-0.0325422	0.843734	0.91294
FBgn0008651	lbl	96.1449	73.3418	67.2347	55.8545	83.6002	69.443	66.8177	69.0074	79.6446	66.5908	61.6911	53.9214	75.4292	53.4587	50.8007	61.7663	42.4767	66.1073	40.717	47.0885	60.5185	80.5722	61.5666	75.9639	0.132223	0.42491	0.674519	0.162129	0.25992	0.553221	0.453175	0.0641929	0.146248	-0.0303788	0.666438	0.861105	0.156922	0.362462	0.597902	0.0310432	0.799194	0.906643	0.00940851	0.943858	0.979683	-0.252998	0.148437	0.281569
FBgn0010014	CanB	844.216	807.74	824.381	625.662	749.448	682.941	826.848	852.214	773.782	669.401	715.071	700.735	726.274	795.808	727.003	709.046	725.418	679.088	416.834	548.153	585.64	812.418	649.853	847.77	0.0255796	0.830951	0.929664	0.0923086	0.378423	0.667564	0.55403	0.00288792	0.0131048	-0.0606091	0.448402	0.735455	0.12136	0.316545	0.553425	0.135796	0.2333	0.501273	-0.0661095	0.538643	0.766292	-0.118501	0.0746084	0.166828
FBgn0010015	CanA1	1481.23	1361.43	1459.86	1354	1381.94	1524.47	1141.97	1078.73	1130.62	1278.42	851.36	1013.72	704.275	648.973	674.061	693.596	700.637	745.031	378.104	744.566	715.817	1016.5	777.449	1013.17	0.414024	0.00164309	0.0118285	0.331921	0.0069809	0.0469272	0.524254	0.0292247	0.0822387	-0.560168	4.53216e-06	0.000188351	-0.127116	0.394847	0.625008	-0.535629	2.87702e-05	0.000480167	-0.210785	0.059624	0.222523	-1.06391	1.22846e-57	7.70556e-56
FBgn0010019	Cyp4g1	12609.9	10909.8	9204.87	10602.9	4408.08	7301.81	2480.63	5363.38	1688.63	4733.61	1804.83	1673.16	2719.78	3297.94	3314.24	1816.85	9240.14	2033.96	18757.2	4495.12	5466.08	11543.5	26344.1	11917.2	2.2525	2.74333e-08	4.48254e-07	0.158349	0.0353544	0.163789	0.407094	0.152589	0.278202	0.0780772	0.170407	0.48763	2.20515	0.000116367	0.00103918	0.300454	0.0317717	0.158565	1.96369	0.000304016	0.00343041	-1.78479	4.82965e-61	3.34101e-59
FBgn0010038	GstD2	124.007	56.542	33.946	25.4928	35.1441	119.587	36.7982	128.632	43.9692	39.6579	63.3449	35.1374	74.3332	144.788	74.3802	92.0842	128.375	85.9751	2641.99	4453.29	3354.73	154.05	70.2898	100.518	0.0450238	0.766271	0.897393	0.0241987	0.847088	0.945568	-4.9187	6.8029e-50	6.36763e-48	0.0453492	0.295821	0.620214	0.87316	0.00610669	0.0333603	0.109886	0.195912	0.460416	0.10815	0.285488	0.554084	0.109773	0.449017	0.62155
FBgn0010039	GstD3	184.288	181.877	202.759	188.009	197.811	190.343	258.67	299.768	203.096	196.086	217.183	170.52	205.689	288.426	198.924	281.426	266.403	224.949	800.13	912.194	947.29	220.805	203.598	213.503	-0.0902969	0.544109	0.765653	-0.22544	0.0730216	0.266993	-2.00477	1.07317e-49	9.87765e-48	0.100224	0.244224	0.57308	0.0970159	0.47889	0.693684	0.123996	0.255106	0.525444	-0.168413	0.209464	0.467152	0.26127	0.0510129	0.122825
FBgn0010040	GstD4	4.30579	2.8271	1.83492	5.311	4.01647	3.98625	6.49381	3.35561	5.23443	7.71126	8.0438	9.30109	10.1826	13.7893	5.18932	17.5891	15.4437	12.9552	221.681	206.467	172.715	13.6933	8.07929	15.5842	0.0504971	0.665704	0.841358	-0.0540269	0.594113	0.824313	-3.90422	7.48241e-29	3.59319e-27	0.0867198	0.0127315	0.122571	0.121772	0.392563	0.622403	0.180231	0.0453559	0.200134	0.153921	0.0905925	0.287576	0.24491	0.0611129	0.14195
FBgn0010041	GstD5	12.0562	9.42367	11.927	12.7464	27.1112	18.9347	23.8106	53.6897	29.3128	79.3158	69.3778	36.1709	45.8218	99.9725	122.814	49.6634	77.2183	24.7326	3341.67	3472.57	3332.7	41.9358	50.0916	50.6486	-0.446588	0.0444653	0.161858	-0.0219029	0.840032	0.942554	-6.10531	0	0	1.92683	2.34827e-07	1.26959e-05	-0.161413	0.355968	0.591045	0.94915	0.00266465	0.024388	0.114293	0.344188	0.613918	2.88101	1.9477e-12	2.56571e-11
FBgn0010043	GstD7	5.16694	2.8271	5.50476	6.3732	5.02059	6.97593	9.74071	17.8966	12.5626	39.6579	38.2081	33.0705	36.6575	44.8152	25.9466	14.4852	18.3394	18.8439	103.913	57.8465	49.3472	10.27	5.6555	9.35051	-1.77069	0.000182875	0.00168067	-0.218651	0.0794725	0.282115	-2.815	6.45432e-08	8.11012e-07	0.036927	0.254847	0.58141	-1.89506	1.70832e-05	0.000179242	0.0478566	0.521879	0.745104	-0.0913174	0.319058	0.589865	2.80236	6.99906e-08	5.92107e-07
FBgn0010044	GstD8	18.9455	6.59657	8.25714	9.5598	7.02883	7.97249	30.3044	40.2673	27.219	113.466	128.701	102.312	113.027	153.981	153.95	27.9357	42.4701	16.4884	154.138	143.281	139.23	16.2608	10.5031	15.5842	-3.23761	5.31328e-20	1.96144e-18	-0.235078	0.0695004	0.258722	-3.26568	2.77787e-24	1.0997e-22	0.0171044	0.639366	0.847314	-2.95225	2.03647e-18	7.49883e-17	0.123462	0.189515	0.452603	-0.695765	0.011235	0.067673	3.56779	3.0785e-27	8.76901e-26
FBgn0010051	Itpr	1979.97	2010.99	2072.86	1976.42	2195.54	1933.09	1970.87	1974.85	2056.92	1996.26	2307.44	2131.69	2176.03	1929.44	2235.33	2090.79	2033.98	2122.41	2065.38	1762.3	1751.98	2090.53	1921.81	2052.1	-0.0651117	0.43087	0.67872	-0.0463061	0.444115	0.721349	0.147545	0.211306	0.350694	0.000257574	0.997031	0.998391	-0.0868418	0.287584	0.52461	0.00363533	0.961836	0.98359	0.0160973	0.788443	0.91185	0.0732729	0.231851	0.392284
FBgn0010052	Jhe	101.764	96.1229	123.232	117.721	76.0557	100.644	125.699	119.74	115.242	103.463	143.249	112.719	78.1553	230.192	103.069	155.773	122.856	193.876	198.657	215.705	226.934	143.613	106.907	116.541	-0.0564811	0.70325	0.864011	-0.20671	0.167395	0.43746	-0.699217	0.000303078	0.00188485	0.0657552	0.408812	0.711518	0.0145128	0.930041	0.966333	0.16548	0.223281	0.491728	0.0157448	0.903502	0.965378	0.20462	0.258275	0.424253
FBgn0010053	Jheh1	1922.1	1960.12	1799.14	1891.78	1811.43	1869.55	2341.02	2254.97	2282.21	2625.13	3014.41	2731.42	2711.63	2930.23	2561.79	2903.24	2724.84	2718.23	2238.46	1820.83	1761.52	1579.01	1477.7	1657.38	-0.79186	3.29916e-19	1.17062e-17	-0.819137	1.12959e-28	7.30531e-27	-0.243356	0.077459	0.168086	-0.242236	0.000573322	0.011871	-0.819734	5.67835e-20	2.33474e-18	-0.213302	0.00204481	0.0197	-0.5299	9.55135e-15	4.60733e-13	0.537138	1.19787e-17	2.25177e-16
FBgn0010078	RpL23	14861	14672.7	14093.1	14904.8	14000.4	13952.9	11324.1	12961.6	12764.7	13944.2	13231	13856.6	12786.3	13517	12288.3	12270	11226.6	11837.5	24297.5	20956.4	19337	12722.8	14038.6	14564.2	0.0862069	0.243813	0.49058	0.204194	0.00276727	0.0219142	-0.581474	5.49899e-06	5.06981e-05	-0.0670527	0.249404	0.5775	0.00344939	0.959723	0.980123	-0.0356457	0.587419	0.786589	0.146734	0.059379	0.222142	-0.159334	0.000876162	0.00375995
FBgn0010100	mAcon1	90632.2	88840	95516.6	106981	107678	95822.8	113810	103997	108139	116073	118638	116104	108161	114404	124673	104923	101984	107966	74193.8	74879.3	76510.2	88000.9	73659.5	86209.7	-0.492812	2.88155e-07	4.21244e-06	-0.332725	2.69575e-05	0.000349888	0.165964	0.128071	0.244688	-0.118086	0.0772395	0.346524	-0.493078	2.43105e-09	4.25379e-08	-0.285756	0.000955067	0.0105336	-0.388511	3.01711e-06	5.24461e-05	0.342319	2.0386e-07	1.61197e-06
FBgn0010105	comm	302.849	300.413	269.261	264.71	260.398	269.784	257.398	251.865	251.624	231.331	269.653	271.927	246.032	279.101	301.972	265.699	250.313	242.849	151.17	194.764	209.571	285.819	211.564	292.758	-0.048526	0.736673	0.880447	0.0341875	0.787224	0.92076	0.464779	0.0259477	0.0751225	-0.063747	0.440915	0.730969	0.0191508	0.900263	0.95157	0.003254	0.978183	0.989651	0.0373393	0.763707	0.899634	-0.0687191	0.500727	0.6659
FBgn0010109	dpn	3.44463	10.366	3.66984	1.0622	4.01647	2.98969	55.1974	1.11854	8.37509	3.30483	11.0602	1.03345	3.05479	4.59643	3.45955	3.10396	3.86092	1.17774	6.92753	0.889946	3.5248	3.42333	9.69514	0.779209	0.0179458	0.808532		0.0281373	0.578125		0.0327929	0.82447		-0.00576172	0.783179	0.9135	-0.00851274	0.908069		0.0254879	0.556735		-0.0603991	0.130931	0.356512	-0.0573887	0.549621	0.707718
FBgn0010113	hdc	1002.41	1071.76	1029.81	847.419	923.331	1163.97	1015.58	999.757	947.115	915.933	885.765	910.412	867.801	818.937	871.493	796.768	974.513	909.288	382.227	1011.26	1035.34	989.487	1566.98	863.061	0.296699	0.0812918	0.246302	0.208727	0.157744	0.423952	0.328302	0.201497	0.339897	0.0459255	0.550973	0.795465	0.235044	0.161886	0.369717	0.119061	0.362771	0.627107	0.120416	0.373634	0.639592	-0.258916	3.55106e-05	0.000200603
FBgn0010114	hig	4509.75	4452.82	4440.36	3531.92	3712.83	3900.61	4093.22	4258.86	4261.53	3854.57	4214.62	3931.12	4288.34	4416.47	4193.07	4587.56	4670.73	4541.19	2866.4	3293.85	3662.04	4800.98	3862.35	4997.16	0.0679766	0.510158	0.740993	-0.0176027	0.852019	0.946795	0.477323	0.00209391	0.0100335	0.0185212	0.802941	0.922636	0.16386	0.131411	0.324168	0.268445	0.00943519	0.0665093	0.100642	0.286737	0.55531	-0.0400662	0.309324	0.482065
FBgn0010173	RpA-70	791.404	698.294	744.06	749.913	732.002	811.201	824.714	819.887	898.228	956.196	735.002	751.321	868.578	753.815	833.75	913.6	923.724	863.284	3592.79	3380.9	3330.05	877.229	1623.94	1046.48	0.395319	0.029851	0.122185	0.249177	0.102467	0.329573	-1.44113	2.76004e-10	4.48304e-09	0.464632	0.00535877	0.0677901	0.39867	0.0359446	0.133841	0.486901	0.00725182	0.0542167	0.327921	0.0439131	0.18189	0.14285	0.0606965	0.141151
FBgn0010194	Wnt5	277.016	274.897	283.212	232.39	208.648	263.826	297.336	262.594	253.094	256.419	276.439	253.976	288.898	272.861	270.212	274.009	303.753	294.142	199.855	189.37	180.466	330.022	351.906	300.476	0.195923	0.111634	0.303874	0.133973	0.223667	0.511883	0.787726	6.61984e-08	8.28982e-07	0.168757	0.0605942	0.310397	0.277918	0.0233605	0.0976026	0.42143	0.00186514	0.0182008	0.22226	0.0641408	0.233582	0.0113249	0.904876	0.948589
FBgn0010197	Gyc32E	35.8189	25.0476	40.9529	34.4827	38.7098	48.2008	49.409	51.0632	36.1097	27.9391	34.6437	31.4527	38.9899	23.3151	47.6794	28.5191	28.3971	15.5324	17.5697	24.5304	27.763	37.0822	28.691	32.4103	-0.0525296	0.722845	0.874561	0.120069	0.339984	0.635205	0.323338	0.208321	0.347172	-0.00828953	0.885042	0.95627	0.0240439	0.887249	0.945078	-0.101521	0.401267	0.65865	-0.188846	0.185301	0.435514	0.0472831	0.77696	0.872941
FBgn0010198	RpS15Aa	15420.7	15417.1	14872.4	15373	14533.9	14863.8	12197	12500.9	12548	13569.2	13174.2	13934.2	13533.2	15277.7	13651.1	12579.6	11560.2	11938.3	15301	13034.6	11826.2	14841.6	15406.7	14755.9	0.0727504	0.273989	0.525931	0.30596	6.60618e-10	1.59869e-08	0.186438	0.128904	0.245728	-0.0208288	0.550995	0.795465	0.136488	0.00155644	0.0105646	0.0216534	0.610263	0.799847	0.271858	2.28098e-12	8.89122e-11	-0.0899224	0.101444	0.210757
FBgn0010213	Sod2	4822.87	4690.32	4879.28	5947.73	5457.37	5239.27	5122.01	4872.24	5067.06	5573.47	5055.45	5095.42	5044.29	5684.31	5357.37	5298.79	4804.11	5388.37	4316.97	4183.68	4153.3	4336.08	4003.97	4736.49	-0.288445	0.000940524	0.00730822	-0.23183	0.00571446	0.0398172	0.081616	0.442783	0.591359	-0.115659	0.0822214	0.354017	-0.257389	0.00284743	0.0177086	-0.308555	0.00032257	0.00418861	-0.187389	0.0112311	0.067673	0.169499	0.00111104	0.00465568
FBgn0010215	alpha-Cat	2555.68	2412.01	2543.96	2243.63	2258.97	2307.04	2527.18	2455.25	2571.93	2341.85	2381.21	2240.21	2177.09	2276.51	2329.47	2236.07	2348.08	2294.58	1135.41	2839.55	2897.27	2424.36	2618.8	2405.04	0.122977	0.0738858	0.230672	0.10252	0.093092	0.311034	0.1014	0.650382	0.766215	-0.0106946	0.844289	0.93881	0.0870943	0.167018	0.377714	0.13576	0.0176985	0.106897	-0.0166887	0.785158	0.910343	-0.133399	0.00658442	0.0221624
FBgn0010217	ATPsynbeta	132007	126649	137814	156693	163475	144137	153969	139700	145475	151997	145201	139612	129599	146578	148097	125600	123502	128410	106227	111913	115065	112217	105786	116841	-0.329323	7.66107e-06	9.07084e-05	-0.166513	0.000786165	0.00733558	0.0410977	0.604316	0.728192	-0.22737	5.43003e-05	0.00162179	-0.379029	1.07761e-09	1.95617e-08	-0.443744	2.12149e-10	7.66775e-09	-0.381463	4.23543e-10	1.2836e-08	0.106804	0.11824	0.236833
FBgn0010220	Dbp45A	333.268	345.849	337.625	365.397	301.235	347.8	304.127	303.123	291.034	302.942	275.5	286.267	304.461	342.434	256.006	332.124	365.822	310.924	663.311	612.283	634.464	397.962	443.553	416.098	0.406178	0.00415385	0.0259651	0.268142	0.0158197	0.0900909	-0.547537	6.12125e-07	6.65445e-06	0.257718	0.00400174	0.0540884	0.503264	1.17925e-05	0.000127171	0.275508	0.0139711	0.0910209	0.450718	4.32911e-05	0.000600936	-0.130675	0.197571	0.348252
FBgn0010222	Nmdmc	1031.33	966.644	932.066	7237.26	6974.64	8556.82	4446.5	3190.13	4158.85	2237.14	2350.97	1796.26	1679.27	2064.1	1677.27	2429.24	3044.45	2050.11	1859.1	1641.33	1184.32	366.876	359.593	380.895	-2.28544	5.57115e-73	1.32787e-70	-2.7509	1.14737e-61	1.95626e-59	-2.00341	2.93729e-22	1.06021e-20	-1.39154	8.77176e-52	7.87974e-49	-2.51953	1.31752e-78	3.26184e-76	-4.34232	0	0	-3.39774	1.77482e-119	1.46765e-116	0.88853	3.61374e-24	9.17147e-23
FBgn0010223	Galphaf	98.1719	96.1214	77.9841	106.22	105.432	102.646	112.559	92.8384	78.5164	81.519	120.657	80.6094	82.4793	76.9903	76.11	71.3911	91.6968	84.7973	67.5434	108.573	103.1	94.9974	109.878	99.7388	0.253326	0.128552	0.331556	0.178564	0.20923	0.496513	0.122506	0.561862	0.693615	0.0601944	0.455626	0.740771	0.0603752	0.716806	0.858191	-0.0187819	0.874497	0.943319	0.0552703	0.673352	0.853624	-0.143825	0.337852	0.513446
FBgn0010225	Gel	9391.97	10073.7	9469.88	11373.5	12303.7	11702.3	12694.7	12155.4	12681.8	16241.2	17986.3	18186.1	17795.7	18048.2	19417.2	17801.2	18027.9	17024.3	33444.2	28644.3	27516.9	10858.8	9467.96	10641.6	-0.830228	3.66966e-27	1.93434e-25	-0.766435	1.23514e-26	7.31527e-25	-1.47247	2.49256e-28	1.1715e-26	0.082648	0.186512	0.507681	-0.751832	4.20289e-19	1.5982e-17	-0.16529	0.0188852	0.112391	-0.262929	5.68828e-05	0.000766627	0.941256	2.23859e-75	2.11722e-73
FBgn0010226	GstS1	5774.21	5482.16	6171.56	8851.5	8551.21	7951.99	7634.51	7105.49	7061.51	8932.43	9019.61	8769.77	7497.96	6996.36	7519.01	6668.77	5837.27	7320.66	6643.2	6621.95	6494.2	4692.32	4657.73	5271.45	-0.583535	1.63563e-14	4.27996e-13	-0.414906	2.99425e-05	0.000386403	-0.383295	4.60579e-05	0.000346769	-0.223821	0.00193993	0.0315014	-0.867448	4.43373e-35	4.16286e-33	-0.766049	3.13381e-22	2.82267e-20	-0.559427	2.55285e-14	1.18692e-12	0.343613	4.5632e-10	4.96782e-09
FBgn0010228	HmgZ	3766.7	3536.6	3686.97	4027.52	4192.47	4116.87	3913.51	4102.16	4134.81	4246.85	3775.19	3887.97	3841.71	3727.97	4103.44	3745.97	3443.26	3832.7	2671.63	3257.31	3181.43	3442.98	3142.27	3629.87	-0.187343	0.0183514	0.0869135	-0.105475	0.172397	0.445084	0.191065	0.117757	0.22955	-0.0887332	0.166263	0.48239	-0.214577	0.011063	0.0542472	-0.243035	0.000591596	0.0069865	-0.234155	0.00084139	0.00818552	0.0958135	0.0522871	0.125245
FBgn0010235	Klc	1646.13	1582.48	1724.24	1624.45	1537.07	1514.29	1604.14	1810.25	1728.95	1813.21	1857.93	1688.1	1583.14	1824.8	1731.94	1677.16	1633.69	1705.27	1599.57	2013.75	1846.3	1630.37	1684.8	1591.75	-0.0682489	0.396232	0.648837	-0.0359669	0.52677	0.781302	-0.108527	0.324051	0.475219	-0.0108706	0.833863	0.935069	-0.128774	0.0564163	0.185556	0.0783854	0.191992	0.455948	-0.0600777	0.393334	0.655489	0.0630657	0.328063	0.502305
FBgn0010238	Lac	1394.21	1456.9	1316.55	1386.17	1369.62	1355.32	1471.93	1416.07	1408.06	1525.73	1600.72	1517.11	1431.68	1380.08	1328.47	1259.17	1443.98	1332.03	1143.91	1258.38	1247.78	1329.96	1338.74	1345.69	-0.051595	0.445136	0.690795	-0.0131364	0.859209	0.948947	0.169889	0.0407286	0.104738	-0.0459341	0.428508	0.723862	-0.210767	0.000516278	0.00404812	-0.0193867	0.719385	0.865136	-0.0903547	0.119648	0.338754	0.00703404	0.906935	0.9501
FBgn0010240	Lcch3	542.529	495.685	550.476	367.521	463.903	479.346	493.529	543.608	483.661	408.697	454.475	404.081	454.145	480.327	420.335	398.342	427.597	426.342	197.435	323.05	367.46	463.861	392.653	525.966	0.0158718	0.90301	0.96181	0.103891	0.377515	0.6668	0.56045	0.0177531	0.0563617	-0.11881	0.182187	0.503094	0.0978695	0.461294	0.681083	0.0587884	0.621681	0.805878	-0.100978	0.382763	0.647464	-0.198463	0.0160587	0.047129
FBgn0010241	Mdr50	161.036	143.24	146.794	173.139	134.552	176.391	195.897	177.847	203.096	191.68	272.484	269.732	198.561	188.454	166.058	180.03	165.054	207.282	990.637	992.29	991.35	175.446	198.75	159.738	-0.0467664	0.739735	0.881595	-0.0350048	0.779376	0.917206	-2.42982	6.89843e-82	1.52386e-79	0.128128	0.165696	0.481822	-0.367597	0.0341172	0.128392	0.0946826	0.446281	0.694046	-0.074832	0.541624	0.7689	0.282252	0.0216461	0.0607295
FBgn0010246	Myo61F	1100.08	1186.57	1131.08	1147.32	1044.75	1004.46	1242.78	1193.38	1220.22	1438.62	1606.58	1581.91	1612.51	1477.28	1769.87	1340.66	1402.87	1413.47	3013.85	2473.75	2257.65	1235.16	1461.03	1146.77	-0.307239	0.00952569	0.0514735	-0.104269	0.301732	0.597254	-0.936675	9.33117e-09	1.30625e-07	0.119656	0.148447	0.457318	-0.249882	0.0225935	0.0950462	0.236973	0.0261165	0.140074	0.0621087	0.530133	0.761738	0.5062	1.65739e-12	2.20246e-11
FBgn0010247	Parp	636.395	678.504	700.022	706.363	684.809	693.607	669.944	588.35	670.007	756.805	730.981	683.113	635.396	659.588	569.095	561.817	734.539	644.224	505.71	1092.85	1082.11	613.632	1200.58	656.874	0.25082	0.153546	0.37311	0.173007	0.236571	0.528621	-0.0494766	0.828227	0.894909	0.0820819	0.285837	0.610573	0.109823	0.51477	0.720368	0.122298	0.346861	0.614405	0.1874	0.199003	0.453783	-0.0859223	0.261895	0.428527
FBgn0010258	Rbp4	1.72231	5.6542	7.33968	4.2488	3.01235	6.97593	4.3292	6.71121	6.28131	2.20322	4.0219	2.06691	4.07305	1.14911	6.91909	5.17327	5.79138	7.06645	2.59782	4.44973	2.6436	4.27916	2.42379	9.35051	0.0291503	0.710986		-0.0121575	0.859259		0.131199	0.467999		0.0031921	0.897454	0.961362	0.0794986	0.400609		0.0109316	0.848841		-0.00682549	0.914807	0.96962	-0.0226784	0.792593	0.88256
FBgn0010263	Rbp9	13022.4	12232.7	13249.3	12018.7	12593.9	11821.5	11911.1	11716.2	11463.2	9844.68	10483	10084.6	10652.7	9803.36	10671.9	10759.2	10692.8	11613.9	6816.01	9113.76	9338.84	13065.8	10075.4	13257.1	0.194454	0.0729466	0.228378	0.110958	0.274632	0.569116	0.511917	0.00307573	0.0138264	-0.0528943	0.498759	0.765375	0.227999	0.0385049	0.140284	0.0123327	0.916544	0.963135	0.045771	0.630475	0.828021	-0.288487	1.50159e-08	1.3919e-07
FBgn0010265	RpS13	15418	14844.8	14130	14786.5	13445.8	14054.4	10915.3	12498.4	11878.7	12284.4	11274.6	12441.4	11203.4	11916.2	11002.4	11615.4	10618.7	10814.5	14596	12919.7	11881.7	12794.5	13880.8	13996.3	0.237663	0.000210981	0.00190704	0.28202	5.61246e-06	8.21287e-05	0.0772777	0.494704	0.637429	-0.112825	0.040761	0.24984	0.163133	0.0134501	0.0637	-0.0389733	0.508882	0.737268	0.195018	0.00529177	0.0380751	-0.360068	8.25245e-13	1.13142e-11
FBgn0010269	Dsor1	520.834	528.67	511.467	481.693	517.924	471.039	512.296	540.064	536.063	538.583	515.141	542.893	574.018	578.827	511.467	551.376	527.561	534.637	800.188	697.729	672.311	534.255	759.023	591.714	0.133485	0.331406	0.586413	0.164271	0.188507	0.467432	-0.148323	0.352978	0.505136	0.16251	0.0947138	0.375529	0.193054	0.160849	0.368276	0.290698	0.0279078	0.146082	0.187328	0.139853	0.369483	0.107335	0.158817	0.296354
FBgn0010278	Ssrp	399.577	420.296	376.158	527.914	432.775	414.57	426.427	407.147	425.036	524.366	372.026	399.947	393.049	399.89	375.361	452.144	576.242	451.075	3733.07	2772.18	2856.85	664.126	1200.58	649.082	0.97396	5.10264e-05	0.000526296	0.56167	0.00726703	0.0482976	-1.78794	4.06793e-11	7.17736e-10	0.922956	7.18429e-05	0.00207275	0.791122	0.00111276	0.00791448	0.70525	0.0015806	0.0157491	0.857309	0.00022243	0.00258023	-0.0149294	0.859475	0.92029
FBgn0010280	Taf4	2118.77	2149.9	2135.89	2112.66	2178.85	2197.56	2047.7	2238.8	2159.35	2062.88	1997.33	2158.4	2225.73	1924.21	2121.85	2116.4	2134.17	2210.3	1509.46	1930.39	1875.53	2059.93	2480.25	2011.78	0.0490732	0.640218	0.826871	0.0120461	0.894896	0.961524	0.313236	0.0224736	0.0674513	0.0236425	0.746528	0.89759	0.062323	0.523003	0.72666	0.0233185	0.790842	0.902259	0.0228717	0.809113	0.921087	-0.0159664	0.78636	0.878848
FBgn0010282	TfIIFalpha	461.58	453.278	471.574	534.287	504.067	492.302	403.698	416.095	416.661	530.975	417.272	444.385	438.871	459.643	508.553	481.114	472.962	436.942	873.735	845.448	776.337	416.791	766.724	462.071	0.134806	0.403931	0.655328	0.126287	0.366072	0.657947	-0.473711	0.0279246	0.0795531	0.0753399	0.335662	0.653565	0.146928	0.387718	0.618418	0.056934	0.64788	0.822723	0.243212	0.113602	0.330196	0.0236377	0.769743	0.868396
FBgn0010287	Trf	55.1141	56.542	47.7079	73.2918	54.2224	57.8006	50.8682	70.4677	105.735	52.8772	55.3011	51.6727	40.7305	44.8152	34.5955	39.3169	55.9833	38.8655	121.232	132.602	91.6448	48.7825	60.5946	56.1031	0.239403	0.182604	0.415627	0.122869	0.373571	0.663376	-0.910372	0.000294137	0.00183856	0.0146581	0.838	0.936704	0.0259037	0.876621	0.940212	-0.0629281	0.60793	0.79824	-0.160551	0.234962	0.498942	-0.248371	0.165594	0.305825
FBgn0010288	Uch	696.542	646.107	653.282	648.841	629.224	639.183	633.763	680.897	672.563	737.884	616.308	580.126	609.133	674.093	564.748	681.05	666.865	649.957	1021.52	1050.69	849.179	676.912	1181.12	740.226	0.357374	0.0449814	0.163195	0.241148	0.109561	0.34304	-0.107931	0.580304	0.708853	0.159127	0.10129	0.386935	0.303655	0.0881083	0.250471	0.29803	0.0518021	0.218795	0.250346	0.0975161	0.302099	-0.0862735	0.267175	0.434384
FBgn0010292	bys	279.876	298.73	268.816	412.134	308.264	316.907	273.822	269.567	292.081	278.707	279.522	310.036	303.442	279.233	345.955	389.03	334.935	328.59	781.079	678.139	565.73	381.701	485.565	381.813	0.355138	0.0178394	0.0849106	0.181685	0.150465	0.414182	-0.605764	0.000720214	0.00401959	0.47589	0.000361364	0.00808196	0.461699	0.00148627	0.0101611	0.192282	0.141261	0.389214	0.513771	0.00038446	0.00418318	0.122502	0.222514	0.380258
FBgn0010300	brat	892.591	923.268	927.411	780.143	782.81	826.123	879.577	810.129	731.779	773.869	703.233	716.702	773.274	746.572	591.704	631.927	830.825	730.018	1248.78	735.435	788.064	912.431	3029.25	877.31	0.784422	0.00932082	0.050641	0.621184	0.0146441	0.0848561	0.46339	0.105037	0.21071	0.107843	0.0742237	0.338607	0.727746	0.0131707	0.062809	0.428903	0.0251004	0.136232	0.4334	0.0289429	0.135987	-0.335627	0.00011939	0.000611913
FBgn0010303	hep	1208.65	1232.6	1181.05	1323.24	1316.88	1358.78	1401.96	1334.49	1363.27	1342.43	1352.28	1325.09	1367.55	1245.54	1412.26	1409.21	1329.52	1418.69	1155.94	1196.75	1265.48	1351.87	1497.56	1264.98	0.0229454	0.810966	0.920343	-0.0187382	0.820553	0.935341	0.212479	0.0317103	0.0869729	0.1513	0.0403557	0.248828	0.0247809	0.768973	0.889087	0.0481881	0.542038	0.759081	0.0070403	0.933747	0.976553	0.157365	0.00983552	0.0312599
FBgn0010309	pigeon	265.803	231.374	251.82	236.455	214.588	232.519	217.344	226.846	221.775	213.46	221.99	253.17	242.799	233.54	188.236	188.02	215.659	216.387	318.664	175.569	223.834	246.181	269.329	207.727	0.07748	0.593244	0.798762	0.155288	0.228396	0.518906	0.03143	0.883622	0.931082	-0.0251149	0.755519	0.901474	0.0492214	0.727023	0.86472	0.0654725	0.570572	0.776063	0.0864327	0.476055	0.718363	-0.12687	0.255137	0.42063
FBgn0010313	corto	1390.74	1492.59	1453.14	1659.08	1728.14	1645.88	1472.73	1528.04	1564.32	1569.52	1491.4	1697.35	1529	1456.46	1512.41	1547.93	1654.14	1553.06	787.133	940.794	1150.74	1447.88	2089.42	1416.59	0.102555	0.448815	0.692389	0.0364995	0.765332	0.911185	0.743401	0.000259121	0.00164482	0.0937731	0.262792	0.588247	0.0405191	0.77617	0.893046	-0.00681154	0.95118	0.978296	0.0844403	0.486653	0.727201	0.0651608	0.23347	0.394416
FBgn0010314	Cks30A	18.9455	14.1355	20.1841	23.3684	20.0824	10.9622	21.646	14.541	24.0784	39.6579	21.115	27.9033	21.3835	10.342	24.2168	12.4159	27.0264	21.1993	27.7101	13.3492	18.5052	25.675	329.635	14.805	0.216796			0.135817			0.636545			0.0512507			0.190257			0.119667			0.13446			0.0193379	0.898887	0.944776
FBgn0010315	CycD	295.566	275.924	303.969	314.214	258.936	291.83	259.14	299.229	246.991	293.412	265.728	321.926	294.651	320.591	259.991	267.181	274.833	280.21	407.533	436.531	421.961	281.032	672.156	278.782	0.223824	0.2047	0.444071	0.231332	0.129278	0.379338	-0.00625246	0.975505	0.98622	0.083625	0.19385	0.515704	0.233103	0.213388	0.437934	0.177544	0.173084	0.431626	0.24139	0.111125	0.325611	0.0207423	0.836114	0.90881
FBgn0010316	dap	351.352	325.117	373.406	353.713	326.338	343.814	354.995	325.494	380.02	378.953	340.856	328.638	356.392	359.671	382.28	283.495	346.517	315.635	300.482	219.817	265.241	316.658	567.166	312.463	0.06709	0.674299	0.846754	0.168528	0.246119	0.538501	0.503384	0.0371963	0.0977374	0.0492388	0.498177	0.764984	0.111168	0.513566	0.719809	0.109923	0.390944	0.649805	0.0834584	0.53172	0.762318	0.0679086	0.447478	0.620456
FBgn0010317	CycJ	32.8288	40.6516	28.3763	43.4508	24.0438	21.8743	30.2353	25.8087	24.1556	60.4502	27.2348	32.9951	27.4303	14.9863	10.4119	21.7974	51.3209	25.9933	105.404	17.7583	18.463	31.5935	153.962	32.6521	0.442388	0.013021	0.0663703	0.124321	0.148648	0.4118	0.128567	0.508217	0.649457	0.0523887	0.130771	0.434076	0.147081	0.267157	0.502041	0.131306	0.0894205	0.301227	0.184743	0.0511113	0.200351	-0.463023	0.0482919	0.117559
FBgn0010323	Gsc	15.9079	10.7532	15.0648	4.66175	11.4578	10.2273	4.74997	14.727	10.108	6.76859	6.19127	6.34982	4.46892	16.51	3.55039	9.08171	6.77787	7.23636	7.60083	14.613	9.0434	9.01452	6.63316	7.99671	-0.0055037	0.951476		0.00415289	0.965037	0.989314	-0.102775	0.638143		-0.0603064	0.166722	0.483032	0.0490043	0.702167	0.848975	-0.0139768	0.848504	0.930763	-0.0337956	0.673072	0.853624	-0.133575	0.309791	0.482482
FBgn0010328	woc	1207.55	1321.43	1335.33	1337.07	1215.17	1339.77	1237.16	1268.22	1249.97	1437.66	1309.88	1386.98	1456.13	1263.01	1440.93	1620.82	1576.83	1547.92	1723.21	1416.78	1476.26	1322.87	2445.29	1393.75	0.203638	0.218396	0.461011	0.063295	0.638194	0.847877	0.147296	0.473255	0.618666	0.164004	0.0908865	0.368113	0.217606	0.201213	0.423155	0.251847	0.0893293	0.301081	0.301153	0.0607255	0.225084	0.11431	0.10567	0.217337
FBgn0010329	Tbh	619.176	556	570.664	501.362	523.148	549.107	561.719	590.59	498.322	541.996	562.064	523.965	579.396	566.427	667.697	600.104	558.87	610.073	301.349	416.497	478.495	610.213	501.727	582.851	-0.0855291	0.464075	0.705508	-0.0558726	0.580544	0.814876	0.47239	0.0158384	0.051726	-0.0274975	0.723338	0.889172	0.0452715	0.682299	0.838091	0.0973302	0.331208	0.601324	0.0321736	0.762986	0.899506	0.0553364	0.493576	0.659737
FBgn0010333	Rac1	1214.92	1199.47	1227.39	1309.51	1391.52	1300.33	1375.41	1274.95	1215.27	1349.28	1224.54	1285.44	1219.71	1331.63	1250.45	1257.97	1248.83	1227.04	1876.24	2062.61	1932.2	1174.04	1523.54	1183.46	0.0185263	0.87056	0.947248	0.0397272	0.707634	0.883698	-0.534578	4.14472e-05	0.000316778	0.0573886	0.476662	0.753928	0.00129292	0.994583	0.997274	-0.0237093	0.815339	0.914401	0.0070589	0.949725	0.981129	0.0736198	0.196402	0.346949
FBgn0010339	128up	446.941	422.18	427.536	519.416	413.697	420.549	365.818	411.621	365.363	484.708	352.922	453.686	367.593	428.618	368.442	428.347	445.936	389.832	948.206	725.306	737.564	517.779	695.626	532.2	0.50518	0.00126546	0.00939369	0.383682	0.00617145	0.0424605	-0.382079	0.0287596	0.0812197	0.3277	0.00628562	0.0753629	0.350346	0.0299885	0.117119	0.287467	0.0360102	0.170639	0.540315	0.000342342	0.00378538	-0.128802	0.141219	0.27102
FBgn0010340	140up	261.848	267.768	265.5	317.41	300.054	286.302	255.329	274.432	291.978	287.605	277.266	305.569	249.83	255.427	297.442	251.682	256.047	258.086	335.938	412.435	400.99	279.073	270.23	265.526	0.0182175	0.882575	0.952792	0.0693771	0.502065	0.763203	-0.427382	0.0022801	0.0107715	0.0235433	0.759444	0.903503	-0.0894145	0.42488	0.65156	-0.110409	0.267167	0.539324	-0.00774805	0.940582	0.979023	0.0123727	0.901203	0.946306
FBgn0010341	Cdc42	1987.79	1758.81	1749.94	1753	1999.56	2006.83	2075.08	2027.51	1996.84	2085.66	2179.41	2175.93	2002.86	1924.08	2602.56	1998.38	2031.49	1858.39	2116.93	2059.33	2018.43	2046.82	2297.67	1966.15	-0.0445164	0.7093	0.867071	0.0835049	0.306921	0.602859	0.0602481	0.503624	0.645444	0.15974	0.0412859	0.251506	-0.0346437	0.660942	0.823683	0.126726	0.145334	0.394556	0.0468203	0.546896	0.77203	0.238577	0.014161	0.0424234
FBgn0010342	Map60	192.038	227.11	227.53	205.005	181.745	178.385	190.485	200.218	197.861	183.969	191.04	201.524	161.904	157.428	171.247	200.723	201.733	217.882	235.536	226.046	215.013	209.679	711.785	216.62	0.70582	0.0151464	0.0749975	0.250725	0.0809733	0.28582	0.433742	0.12196	0.235787	0.0852416	0.102468	0.388741	0.45054	0.0504122	0.171519	0.293861	0.0415062	0.18872	0.287648	0.0557476	0.212369	-0.351543	0.00392094	0.0141523
FBgn0010348	Arf79F	5793.74	5804.29	5680.72	6362.71	6367.02	5982.82	6176.34	6435.17	6121.33	6461.71	6023.04	6040.6	5775.35	6362.17	6228.12	6008.59	6135.11	6172.11	5775.72	8977.48	8633.33	6059.45	6213.89	5950.49	-0.0174459	0.771215	0.899099	-0.0134321	0.734064	0.897534	-0.282197	0.088697	0.186422	0.0733892	0.0409713	0.250563	-0.0297398	0.561135	0.756698	-0.023186	0.612747	0.801223	-0.0356357	0.418226	0.67699	0.0989497	0.0359691	0.0925545
FBgn0010350	Cds	6615.02	6463.04	6511.58	5369.9	6029.53	5695.6	6449.87	6425.44	6339.15	5259.05	6333.88	5424.76	6331.22	6958.13	6240.54	6065.71	6319.91	6311.66	4207.37	5000.97	5696.82	6949.7	5745.61	7103.4	0.0109571	0.909563	0.963894	0.0673398	0.44009	0.718763	0.414296	0.00764998	0.0289066	0.011574	0.871918	0.950902	0.190604	0.0822697	0.240072	0.197107	0.0338557	0.164693	0.0406334	0.628416	0.826113	0.00968531	0.847854	0.915132
FBgn0010352	Nc73EF	60475.4	59908.6	63723.9	74687.3	73687.5	65696.4	71026.5	65516.6	68237.3	65906.7	70257.2	70583.4	69356.7	68380.1	71492.4	71426.9	66902.5	75758.6	53404.6	58710.8	59427.6	66721.8	52910.4	62671.7	-0.210328	0.0334333	0.132861	-0.226716	0.0219431	0.116695	0.11874	0.342275	0.494302	-0.0125637	0.885046	0.95627	-0.184351	0.065617	0.206441	-0.189663	0.0422453	0.190406	-0.153175	0.0831304	0.275489	0.194916	1.62292e-05	9.69267e-05
FBgn0010355	Taf1	1034.02	1067.59	1003.52	1180.82	1108.64	1163.86	1062.17	1068.81	1114.65	1199.97	1242.71	1212.56	1226.21	1102.46	1296.39	1302.65	1284.08	1335.25	1722.94	1753.15	1628.96	1092.86	1388.04	1094.94	-0.021862	0.854765	0.938971	-0.116006	0.261456	0.555157	-0.454563	0.000273779	0.00172794	0.142212	0.105426	0.393721	-0.0342075	0.753483	0.878422	0.0507691	0.612395	0.801164	0.116493	0.271322	0.539614	0.224678	0.00100393	0.00424207
FBgn0010356	Taf5	316.906	252.554	285.33	305.914	256.05	302.955	282.481	285.227	300.456	250.065	312.703	311.07	272.894	338.987	335.576	303.154	303.082	294.435	475.402	444.973	449.412	290.127	437.897	325.71	0.101421	0.504038	0.735562	0.146949	0.274331	0.568937	-0.300854	0.0807362	0.173421	0.129468	0.15856	0.472244	0.191816	0.233391	0.462549	0.190086	0.158631	0.413197	0.188667	0.171183	0.415146	0.136094	0.221255	0.378546
FBgn0010357	betaTry	36401.5	38820.4	35445.2	48690.8	40343.2	40701.5	38826.8	36518.7	35465.2	37305.8	36706.3	41594.4	31822	33241.7	33957.3	32752	28816.8	30531.8	8099.36	4861.32	5170.17	34677.8	30720.7	30226.6	-0.0544152	0.435309	0.682753	0.0438274	0.562587	0.803067	2.39248	1.62906e-25	6.81552e-24	-0.186217	0.00508928	0.065233	-0.279618	0.00131724	0.00917806	-0.400375	2.91924e-05	0.000486306	-0.198044	0.00449181	0.0334631	-0.143741	0.00485383	0.0169926
[truncated: 11,206 more rows]
[truncated: 87 more columns]

## Sheet: simplified-GO-results_GCN2_a_do
simplified-GO-results_GCN2_a_downregulated
[truncated: 51 more rows]

## Sheet: simplified-GO-results_GCN2_M_do
simplified-GO-results_GCN2_M_downregulated
[truncated: 27 more rows]

## Sheet: simplified-GO-results_GCN2_R_do
simplified-GO-results_GCN2_R_downregulated
[truncated: 171 more rows]

[truncated: 11 more sheets: simplified-GO-results_wDah_a_do, simplified-GO-results_wDah_M_do, simplified-GO-results_wDah_R_do, simplified-GO-results_GCN2_a_up, simplified-GO-results_GCN2_M_up, simplified-GO-results_GCN2_R_up, simplified-GO-results_wDah_a_up, simplified-GO-results_wDah_M_up, simplified-GO-results_wDah_R_up, ATF_overlap_with_DEGs, ATF_overlap_with_GCN2_dependent]
