# Supplementary material for: The Role of GCN2 Kinase in Mediating the Effects of Amino Acids on Longevity and Feeding Behaviour in Drosophila
Source: Front Aging. 2022 Jun 21;3:944466. doi: 10.3389/fragi.2022.944466 (PMC9261369; doi:10.3389/fragi.2022.944466)
Supplement: Supplementary file 2 [file Table1.XLSX]

## Sheet: Table S1
Table S1 - PCR Oligonucleotide Primer
Name	Gene	Sequence	RS
SOL310	GCN2	TAGCGGCCGCCCAAGCCAATATACAAAACCATC	NotI
SOL311	GCN2	TAGGTACCTTCGGATTTCCCACCGGG	KpnI
SOL312	GCN2	TAACTAGTCCAACATCAAATGCATAGAATCGG	SpeI
SOL313	GCN2	TAGGCGCGCCGGTTGGAGGAGTGGCTTTTC	AscI
SOL315	GCN2	TAGGCGCGCCTCTCCACGGATCCGCCCTATT	AscI
SOL326	GCN2	CGTTAGCAGCCGTATAATTGTAGACC	-
SOL336	GCN2	GAGGAATTCCCGGGATCTTGAGG	-
SOL365	GCN2	GCGGATGAAAAGGCCAAGGAAT	-
SOL366	GCN2	CCTCCAGAGATATCTTAGGGGGC	-
SOL368	GCN2	TGCGGCCAGTTGCTCTACATAA	-
SOL402	CG31002	GCTGAGCGGAAACCCTTGTC	-
SOL403	CG31002	TGTCTACAAAGTCGCGCATCTCGT	-
SOL404	GCN2	TCCAGAAGCAGGCGCAGAAGTT	-
SOL405	GCN2	CGTTGGCTTGTCGTGGGTGAG	-
SOL637	GCN2	CCCGAAATAAGCGCCACAGACG	-
SOL639	GCN2	GAGCATTGCGGGAACTTGAAACA	-
SOL640	GCN2	CATGGCGGGATTAAACTTCTGCG	-

## Sheet: Table S2
	HUNTaa	HUNTaa + R
EAA stock solution	(g/200 ml)	(g/200 ml)
F (L-phenylalanine)	2.6	2.6
H (L-histidine)	2	2
K (L-lysine)	3.8	3.8
M (L-methionine)	1.6	1.6
R (L-arginine)	1.6	4.7
T (L-threonine)	4	4
V (L-valine)	5.6	5.6
W (L-tryptophan)	1	1
EAAs added as solid	(g/l of medium)	(g/l of medium)
I (L-isoleucine)	1.82	1.82
L (L-leucine)	1.21	1.21
In HUNTaa+50% aa, all the EAAs and NEAAs were increased by 1.5 times of their amounts in the HUNTaa medium.

## Sheet: Table S3
Table S3:
	AAs amount in Yaa	AAs amount in modified diets*
EAA stock solution	(g/200 ml)	(g/200 ml)
F (L-phenylalanine)	3.03	0.91 in Yaa-F (30%)
H (L-histidine)	2.24	0.67 in Yaa-H (30%)
K (L-lysine)	5.74	1.72 in Yaa-K (30%)
R (L-arginine)	4.7	1.41 in Yaa-R (30%)
T (L-threonine)	4.28	1.28 in Yaa-T (30%)
V (L-valine)	4.42	1.33 in Yaa-V (30%)
W (L-tryptophan)	1.45	0.44 in Yaa-W (30%)
		0.29 in Yaa-W (20%)
		0.15 in Yaa-W (10%)
M (L-methionine)	1.12	0.34 in Yaa-M (30%)
		0.22 in Yaa-M (20%)
		0.11 in Yaa-M (10%)
EAAs added as solid	(g/l of medium)	(g/l of medium)
I (L-isoleucine)	1.16	0.35 in Yaa-I (30%)
L (L-leucine)	1.64	0.49 in Yaa-L (30%)
Other AA stock solution	(ml/l of medium)	(ml/l of medium)
C (L-Cysteine)	5.28
(50 mg/ml stock)
In an EAA-deficient diet (Yaa-EAA), the particular EAA was completely removed
In Yaa-all, all the EAAs and NEAAs were completely removed
* Only the amount of the specified AA was changed in the modified diets as indicated while the amounts of other AAs were kept the same as in the Yaa medium.
